# Supplementary material for: Neophytadiene, a Plant Specialized Metabolite, Mediates the Virus‐Vector‐Plant Tripartite Interactions
Source: Adv Sci (Weinh). 2025 Apr 3;12(22):2416891. doi: 10.1002/advs.202416891 (PMC12165043; doi:10.1002/advs.202416891)
Supplement: Supplementary file 2 — Supporting Information [file ADVS-12-2416891-s002.zip]

Archive with 3 entries (3 files):
- Production Data.xlsx
- Raw data.xlsx
- Table S3. Comparative proteomics.xlsx
