# Supplementary material for: Neophytadiene, a Plant Specialized Metabolite, Mediates the Virus‐Vector‐Plant Tripartite Interactions
Source: Adv Sci (Weinh). 2025 Apr 3;12(22):2416891. doi: 10.1002/advs.202416891 (PMC12165043; doi:10.1002/advs.202416891)
Supplement: Supplementary file 2 — Supporting Information [file ADVS-12-2416891-s002.zip › Production Data.xlsx]

## Sheet: Figure S6
chlorophyll content	WT	WT+V	KOLhca4	KOLhca4+V		Whitefly preference	WT	KOLhca4	WT+V	KOLhca4+V			Neophytadiene content	WT	KOLhca4	WT+V	KOLhca4+V
	23.6	18.2	15.1	14.3			24	63	47	45				0.5908	3.4525	5.5546	5.0391
	21.6	15.3	16.2	13			15	81	59	38				0.3933	4.4904	4.5674	5.0903
	20.8	16.7	16.1	14.1			21	77	48	56				0.5831	3.7094	6.5632	6.4557
	21.6	18.5	17.5	14.6			18	76	48	52				0.4496	5.4059	4.489	6.955
	23.5	19.8	17.9	15.3			24	84	54	44				0.5354	5.6043	3.4092	5.3946
	19.3	17.7	14.5	13.4			27	70	46	38				0.4651	6.4056	5.6091	5.3751
	22.4	18.6	15.2	14.7			35	64	43	52				0.8959	4.4042	7.0902	5.9375
	25.1	16.1	15.7	15.8			29	68	45	31				0.4091	5.699	6.4097	5.9863
	23.1	15.6	14.4	13.1			12	86	47	39				0.377	6.4533	6.4226	6.0943
