# Supplementary material for: Neophytadiene, a Plant Specialized Metabolite, Mediates the Virus‐Vector‐Plant Tripartite Interactions
Source: Adv Sci (Weinh). 2025 Apr 3;12(22):2416891. doi: 10.1002/advs.202416891 (PMC12165043; doi:10.1002/advs.202416891)
Supplement: Supplementary file 2 — Supporting Information [file ADVS-12-2416891-s002.zip › Raw data.xlsx]

## Sheet: Fig1
		Fig1B					Fig1C	CK	ToCV
		CK	ToCV					23.1	11.3
		9	87					18.5	10.4
		17	77					22.4	9.5
		18	71					20.6	12.6
		27	77					17.7	8.7
		17	84					19.3	7.2
		15	82					18.9	9.1
		11	76					19.2	8.5
		25	80					21.8	6.6
		23	69					20.1667	9.32222
Fig1E		ρ-cymene	α-pinene	β-pinene	β-phellandrene	α-terpinene	phytol	β-caryophyllene	neophytadiene
ck	1	7.3842	5.029	6.3457	6.5784	6.2112	5.2873	11.6821	0.3481
	2	5.78482	4.65858	5.04285	5.66746	5.45746	4.89678	10.2439	0.146356
	3	7.93838	6.23161	7.43994	7.56848	7.54858	6.58485	12.3747	0.567537
tocv	1	4.4244	2.2391	3.5301	4.57	8.2384	8.6412	6.6669	13.914
	2	3.65869	1.24735	2.57373	3.68484	7.12324	9.69459	8.54885	11.3355
	3	2.30492	3.28563	4.25435	5.49295	9.03858	11.795	4.65886	14.0348
Fig1 F
	Control	ρ-cymene			Control	α-pinene			Control	β-Pinene			Control	β-phellandrene
	109	10			83	23			99	12			67	34
	90	20			55	24			77	26			72	28
	99	17			74	30			55	37			71	40
	78	26			49	26			71	29			60	32
	67	18			92	17			56	28			56	46
	78	25			51	40			52	24			54	20
	52	25			71	21			92	10			72	36
	64	27			104	6			77	31			41	43
	69	23			55	43			80	15			96	14
	Control	α-terpinene			Control	phytol			Control	β-caryophyllene			Control	neophytadiene
	96	9			52	58			58	41			21	86
	81	9			63	50			73	20			15	86
	64	19			36	60			94	16			25	89
	72	28			64	24			86	6			23	65
	35	37			60	48			65	19			27	80
	63	28			76	27			47	27			17	52
	77	36			42	44			63	31			9	100
	51	43			43	48			78	10			30	48
	75	36			61	38			62	39			7	100

## Sheet: Fig2-MNOP
	M	JA content		N	CK-PI II	ToCV-PI II	CK-LOX	ToCV-LOX		O	SA content		P	CK-PR1	ToCV-PR1	CK-NPR1	ToCV-NPR1
	ToCV	56.2			0.857893	0.174885	1.23262	0.35037		ToCV	455.5			1.08522	2.05982	1.2431	7.33869
	ToCV	53.5			0.930616	0.118557	1.37483	0.499705		ToCV	695.8			0.961583	2.29387	1.39828	12.3012
	ToCV	45.6			1.17264	0.132401	1.33828	0.531123		ToCV	448			1.07573	2.08097	0.986621	9.20314
	ToCV	22.7			0.979586	0.166417	1.13041	0.121667		ToCV	436.6			0.934193	2.40376	0.873317	9.42528
	ToCV	44.8			0.949438	0.239468	1.27152	0.44283		ToCV	415.7			0.941824	4.29663	0.986694	12.2385
	ToCV	48.1			1.09341	0.213628	1.58356	0.266528		ToCV	369.5			1.10917	5.28793	0.815627	2.8388
	ToCV	39.6			1.0618	0.245803	0.448794	0.262085		ToCV	483.2			1.12424	4.5134	1.24142	3.97184
	ToCV	33.3			1.08878	0.301114	0.448794	0.470325		ToCV	399.5			1.01021	2.64625	1.05099	8.58178
	ToCV	36.2			1.05083	0.374663	0.580637	0.483721		ToCV	384.1			1.04441	2.53259	1.23259	9.45677
		JA content									SA content
	Control	58.8								Control	143.2
	Control	76.3								Control	116.1
	Control	80.5								Control	135.2
	Control	82.8								Control	156.2
	Control	114								Control	78.5
	Control	87								Control	69.4
	Control	67.4								Control	58.2
	Control	88.2								Control	70.3
	Control	90.6								Control	85.2

## Sheet: Fig2-EFGHIJKL
CK	Total number of probes	Total duration of probes	Mean probe duration	Total duration of NP		Total duration of E(pd)1	Mean duration of E(pd)1	Total duration of E(pd)2	Mean duration of E(pd)2		ToCV	Total number of probes	Total duration of probes	Mean probe duration	Total duration of NP		Total duration of E(pd)1	Mean duration of E(pd)1	Total duration of E(pd)2	Mean duration of E(pd)2
	E	F	G	H		I	J	K	L			E	F	G	H		I	J	K	L
1	75	231.08	1.32046	148.92		10.8558	0.855833	61.6862	61.6862			96	380.296	11.8781	199.704		34.1165	3.1165	150.575	50.5752
2	58	296.522	5.11245	183.478		12.8327	0.832667	125.82	125.82			57	387.473	18.2441	92.527		53.063	3.0315	145.446	72.723
3	11	320.881	2.89082	159.119		10.9378	0.937833	69.5455	69.5455			51	355.258	10.8599	244.742		43.0548	3.05483	121.88	51.8802
4	97	317.86	3.27691	162.14		13.0008	1.00028	114.269	38.0896			58	366.637	17.5909	163.363		35.0553	3.05533	245.489	45.4895
5	64	309.038	4.82872	170.962		10.2597	0.129833	29.8442	14.9221			83	365.634	13.2004	214.366		36.1028	3.10283	154.714	54.714
6	20	231.415	11.5707	148.585		13.2097	0.0698889	38.577	12.859			219	345.996	10.6666	334.004		33.4098	3.04978	149.036	98.5504
7	13	355.396	35.0305	124.604		11.3803	1.38033	115.819	45.8193			60	395.244	19.8811	84.7558		42.1215	3.1215	183.928	83.9275
8	27	328.743	12.1757	151.257		12.3102	2.31017	38.8468	38.8468			56	424.961	26.56	155.039		35.5452	3.54517	174.708	74.7077
9	80	314.697	3.93371	165.303		12.3723	1.68617	21.7547	10.8773			235	387.436	10.7976	192.564		36.4066	3.24644	145.34	125.304
10	28	303.04	14.3943	76.9603		12.8538	0.650426	111.631	20.1812			53	413.931	31.8409	66.0687		33.9218	3.46092	125.117	162.559
11	16	303.216	18.951	176.784		12.346	1.3365	113.391	28.3478			58	350.288	11.0817	249.712		42.303	3.03243	144.331	114.341
12	24	352.987	14.7078	127.013		12.7902	0.930056	124.566	44.8554			63	355.043	10.1173	474.957		43.3044	3.29473	143.055	125.641
13	31	309.152	13.1984	70.8482		12.4412	0.610292	122.873	30.7184			64	364.702	10.4324	465.298		47.1203	3.40684	128.459	133.599
14	35	312.925	11.7979	167.075		15.9547	0.992444	126.102	31.017			52	361.827	16.189	158.173		34.1485	3.07425	146.05	123.025
15	10	240.221	24.0221	139.779		12.278	2.639	155.673	27.8365			60	366.905	17.4226	183.095		37.1912	3.09558	156.494	78.2472
16	50	296.979	5.93957	183.021		11.5827	1.58267	115.377	15.377			95	459.799	91.9598	120.201		38.3738	3.79128	162.338	120.779
17	18	238.044	13.2247	141.956		20.8257	0.825667	158.086	58.086			83	356.012	85.3375	223.988		33.5962	3.59617	224.927	224.927
18	28	363.614	12.9862	116.386		20.3828	0.382833	10.5615	10.5615			78	377.961	16.5253	232.04		37.1015	3.1015	211.894	1.89433
19	29	354.543	12.2256	125.457		22.7052	2.23506	119.27	46.4232			77	360.321	19.6415	219.679		33.2782	3.63908	161.84	80.9198
20	75	317.579	4.23439	162.421		11.3913	1.39133	43.6522	43.6522			67	388.718	16.9834	191.282		43.2358	3.11792	145.565	72.7824
21	39	365.758	9.37841	114.242		12.2305	2.2305	142.038	42.0382			76	433.314	72.2189	146.686		37.6208	3.62083	141.348	41.3478
22	70	266.117	3.80168	213.883		10.8638	0.863833	89.6895	89.6895			110	439.118	43.9118	140.882		53.9435	3.97175	155.41	52.7047
23	50	304.461	8.08922	175.539		10.1867	0.186667	114.476	114.476			162	392.752	21.8071	187.248		34.5925	4.29625	152.669	26.3346
24	69	392.672	5.69089	87.3283		10.214	0.107	114.954	57.4772			64	397.449	16.2101	82.5507		43.992	4.664	162.371	54.1237
25	18	318.594	7.69964	161.406		17.3487	1.34867	109.786	79.7858			56	382.838	10.6344	97.1622		36.7858	3.39292	137.377	68.6884
26	17	333.855	19.6385	146.145		13.6852	0.421292	111.1	27.7749			77	404.971	15.2594	175.029		36.305	4.305	176.789	76.7893
27	40	381.738	2.86956	78.262		21.296	1.296	114.959	94.9593			101	385.319	23.815	94.6813		36.6395	3.31975	151.792	25.896
28	72	329.193	5.96102	150.807		15.5038	0.250639	100.791	33.4652			51	403.712	17.9159	76.2878		39.4038	4.30332	159.204	126.404
29	72	375.795	5.21938	104.205		22.0485	0.341417	145.777	7.62944			59	422.217	18.6167	157.783		33.135	4.135	174.994	74.9937
30	40	274.931	6.87328	121.75		10.3997	0.199833	112.782	76.3908			123	390.291	16.9692	89.7087		42.7457	3.74567	176.528	76.5282

## Sheet: Fig3
	3B
	Number of whiteflies
	CK	P9	CK	CP	CK	CPm	CK	P22	CK	P4
	13	86	22	75	22	77	31	83	47	43
	5	97	20	68	33	65	34	51	49	40
	8	81	47	67	19	63	54	54	37	48
	26	67	11	65	35	76	54	46	58	42
	2	98	43	55	27	70	36	66	40	49
	11	78	32	65	33	74	14	78	50	46
	3	100	6	90	25	63	20	75	62	36
	5	84	12	78	46	47	62	59	55	41
	4	87	18	66	31	60	30	71	43	42
	CK	P6	CK	P7	CK	P8	CK	P27	CK	P59	CK	HSP70h
	41	52	40	56	43	50	43	50	33	51	40	53
	53	46	53	41	49	68	29	68	47	48	55	41
	55	40	55	36	40	55	40	55	45	49	57	39
	40	47	50	47	55	40	55	40	57	40	47	40
	38	57	48	34	59	38	59	38	61	33	57	38
	64	34	42	51	61	37	31	57	31	57	36	60
	60	37	60	38	60	33	41	53	37	53	32	57
	56	42	51	44	39	58	59	38	54	38	51	44
	60	38	43	47	41	48	36	59	30	59	59	36
	3C
	P9	CPm	CP	P22	P4	P6	P7	P8	P27	P59	HSP70h	CK
	4.67473	1.3481	0.75643	1.0343	0.35454	0.464543	0.5454	0.5432	0.95453	0.75453	1.1546	0.354643
	3.86362	1.14636	0.84535	0.9545	0.22435	0.54353	0.64543	0.45656	0.143543	0.6533	0.35463	0.46433
	4.57372	0.567537	0.64534	0.8543	0.33422	0.35453	0.5454	0.74543	0.8434	0.84342	0.844354	0.634232
	3D			3E	Content of chlorophyll (SPAD)			3F	CK	P9
	P9	CK			CK	P9		number	10	84
	5.58473	0.28475			17	8.6			4	95
	2.94571	0.39541			19.8	11.4			9	88
	3.82904	0.79484			17.4	12.1			15	80
	4.11983	0.491667			20.4	6.6			3	92
					18.3	5.1			8	89
					21.4	11.6			11	83
					16.5	8.6			7	86
					18.8	7.4			6	90
					16.9	6.2
					18.5	8.62222

## Sheet: Fig 5
B	height				C				D
					content				relative expression		WT	OELhca4		WT	OELhca4		WT	OELhca4
		WT	OELhca4			WT	OELhca4			CHLH	1.1	6.3	CHLM	1.2	6	POR	1.1	3.7
		9.5	12.5			22.4	24.1				1.2	6.87		1.1	5.46		0.8	3.71
		8.4	13.2			17.2	25.6				0.9	6.32		0.8	5.62		1.1	3.2
		9.9	11.6			23.2	26.4
		9.26667	12.4333			21.5	28.2
						18.9	27.5
						19.3	27.3
						18.2	29.9
						19.7	30.1
						21.1	28.8
E	WT	OELhca4
	1.1	621.668
	0.9	634.73
	1.1	533.742
	1.03333	596.714	577.465
F	WT	OELhca4			G	Soluble sugar			H	nitrogen
preference	95	1				WT	OELhca4			WT	OELhca4
	65	33				0.367665	0.564021			1.7	2.1
	77	19				0.358108	0.719542			1.8	1.9
	74	35				0.3416	0.686527			1.7	2
	97	4
	74	33
	75	25
	49	46
	97	2
I	WT	OELhca4			J				K	relative expression
Neophytadiene	0.64545	0.13432			preference	OELhca4	OELhca4+Neophytadiene			W	WT+V
	0.5654	0.094543				14	80			1.1	0.05
	0.50324	0.07456				23	70			1	0.02
	0.40594	0.114371				17	78			0.9	0.08
	0.51307	0.095847				26	72			1	0.05
	0.58373	0.089477				33	60
	0.62338	0.167343				28	66
	0.59383	0.081134				16	76
	0.45454	0.053588				16	73
						13	80
M
		WT+V	OELhca4+V		WT+V	OELhca4+V		WT+V	OELhca4+V
	PAO	1	0.3	PPH	1.1	0.19	RCCR	1	0.7
		1.2	0.3		0.9	0.25		0.9	0.5
		0.8	0.1		1	0.15		1.2	0.5
N	WT+V	OELhca4+V
preference	97	15
	86	24
	78	20
	98	18
	78	31
	46	21
	69	27
	37	30
	96	15
o	WT+V	OELhca4+V
Neophytadiene	5.3546	2.1545
	4.5453	1.4553
	6.2324	1.6657
	4.3981	2.2034
	3.0903	1.2207
	6.1183	2.3831
	7.1837	1.2993
	6.1273	2.0506
	6.1183	1.1915
	5.46314	1.73601
S5	height
	WT	OELhca4	WT+V	OELhca4+V
	9.5	12.5	5.5	9.7
	8.4	13.2	4.5	8.8
	9.9	11.6	4.1	8.9
	9.26667	12.4333	4.7	9.13333

## Sheet: Fig 6
	6D	Neophytadiene	OELhca4	OELhca4+P9
			0.1533	1.3546
			0.256	2.5453
			0.0953	1.2324
			0.0721	1.4943
			0.0522	2.0046
			0.1615	1.1184
			0.0708	2.1304
			0.2901	3.0331
			0.1104	0.2324
	6E
		number of whitefly	OELhca4	OELhca4+P9
			1	90
			21	76
			35	60
			27	72
			22	64
			30	61
			8	93
			10	87
			2	91
	6F	叶绿素含量
			OELhca4	P9
			25.3	6.8
			23.9	5.5
			26.2	11.4
			26.2	12.7
			28.1	8.4
			25.8	12.2
			29.4	5.7
			28.5	6.2
			30.3	7.7

## Sheet: Fig 7
7A
OBP1
	0h	24h	48h	72h	96h
	1.02683	1.5096	0.944516	0.363147	1.47163
	1.21396	1.0333	0.624522	0.382125	0.591811
	0.802231	1.7792	1.00255	0.878749	0.987408
OBP2
	0h	24h	48h	72h	96h
	0.74666	2.31416	3.87703	6.03664	5.8883
	1.37261	1.93812	2.85488	4.94548	6.05097
	1.33833	1.25482	4.15831	2.53076	2.95817
OBP3
	0h	24h	48h	72h	96h
	1.33339	2.29549	2.97822	1.49239	2.79111
	0.593243	2.27362	1.80734	3.63622	2.51373
	1.26418	2.13514	1.70464	2.29223	4.49817
OBP4
	0h	24h	48h	72h	96h
	0.772591	1.91503	1.10468	0.792615	1.22115
	1.17346	1.06745	0.807252	1.23783	0.839197
	1.10302	1.37849	0.750809	0.844395	1.36172
OBP5
	0h	24h	48h	72h	96h
	1.1918	0.914098	1.71718	1.32741	1.73756
	0.873987	1.10915	1.3594	0.964045	1.30874
	0.960046	1.35668	0.719968	0.576558	0.7564
OBP6
	0h	24h	48h	72h	96h
	0.927282	0.315827	0.115625	0.620651	0.445243
	0.879973	0.762898	0.291348	0.935924	0.801573
	1.22552	0.635392	0.217154	1.16414	0.481433
OBP7
	0h	24h	48h	72h	96h
	1.09558	0.436795	0.764683	0.0277803	0.736856
	1.11427	0.550784	0.568471	0.107705	0.920581
	0.819156	0.297237	0.66755	0.035821	0.92239
OBP8
	0h	24h	48h	72h	96h
	1.0171	0.803993	0.0809207	0.90373	0.952866
	1.00265	0.423292	0.185049	0.253518	0.938366
	0.98059	0.117	0.295338	0.79513	0.848567
7B
		Control			RNAi
	OBP2	1.20726			0.282843
		1.20019			0.194373
		0.986989			0.116659
7C	ToCV accumulation	dsGFP	dsOBP2
		706000000	370000000
		879000000	295000000
		570000000	250000000
		684000000	489000000
		540000000	339000000
		513000000	399000000
7D
	preference	dsGFP		dsOBP2
		CK	Neophytadiene	CK	Neophytadiene
		3	95	45	36
		12	86	54	41
		7	80	47	48
		6	93	35	46
		10	85	48	42
		9	88	56	42
		10	79	37	58
		3	90	33	59
		5	93	47	45
		7.22222	87.6667	44.6667	46.3333
