# Supplementary material for: Neophytadiene, a Plant Specialized Metabolite, Mediates the Virus‐Vector‐Plant Tripartite Interactions
Source: Adv Sci (Weinh). 2025 Apr 3;12(22):2416891. doi: 10.1002/advs.202416891 (PMC12165043; doi:10.1002/advs.202416891)
Supplement: Supplementary file 2 — Supporting Information [file ADVS-12-2416891-s002.zip › Table S3. Comparative proteomics.xlsx]

## Sheet: wtH_vs_wt+P9差异蛋白详情表
Table S3. Differentially expressed proteins between wild type and P9 over-expressed tomato plants.
Accession	Description	FC(WT+P9/WT+H)	Log2FC(WT+P9/WT+H)	P_value(WT+P9/WT+H)	Regulate	Significant	WT+P9	WT+H	WT+H1	WT+H2	WT+H3	WT+P91	WT+P92	WT+P93	GO Term	GO ID	KO ID	KO Name	Pathway ID	Pathway_defition	EggNOG ID	EggNOG_Functional Categories	Pfam ID	Domain	Domain Description	Subcellular Loc	Unique Peptides	Coverage %	MW [kDa]	FDR Confidence
A0A3Q7GUY9	Uncharacterized protein OS=Solanum lycopersicum OX=4081 PE=3 SV=1	39.1408	5.2906	0.000128	up	yes	37.81	0.966	1.069	0.944	0.885	33.588	42.315	37.539	BP:negative regulation of metabolic process;BP:regulation of metabolic process;BP:nucleic acid metabolic process;BP:cellular nitrogen compound metabolic process;BP:nitrogen compound metabolic process;BP:organic cyclic compound metabolic process;BP:nucleobase-containing compound metabolic process;BP:negative regulation of macromolecule metabolic process;BP:organic substance metabolic process;BP:ge…	GO:0009892;GO:0019222;GO:0090304;GO:0034641;GO:0006807;GO:1901360;GO:0006139;GO:0010605;GO:0071704;GO:0016458;GO:0065007;GO:0010468;GO:0060255;GO:0009987;GO:0006725;GO:0008150;GO:0031047;GO:0008152;GO:0048519;GO:0046483;GO:0016070;GO:0044238;GO:0010629;GO:0044237;GO:0043170;GO:0050789;GO:0006396;GO:0035639;GO:0032553;GO:0003674;GO:0005488;GO:0003676;GO:0043167;GO:1901363;GO:0043168;GO:0004525;GO:…	K11592	DICER1, DCR1;DICER1, DCR1;DICER1, DCR1;DICER1, DCR1;DICER1, DCR1	------	------	COG1111;COG0571	L:Replication, recombination and repair;K:Transcription	PF00636.27;PF14622.7;PF03368.15;PF00271.32;PF02170.23;PF00270.30;PF04851.16	Ribonuclease_3;Ribonucleas_3_3;Dicer_dimer;Helicase_C;PAZ;DEAD;ResIII	Ribonuclease III domain;Ribonuclease-III-like;Dicer dimerisation domain;Helicase conserved C-terminal domain;PAZ domain;DEAD/DEAH box helicase;Type III restriction enzyme, res subunit	cytoplasmic	2	1	157.8	High
A0A3Q7IMP2	Uncharacterized protein OS=Solanum lycopersicum OX=4081 PE=3 SV=1	40.3459	5.33435	0.0004856	up	yes	37.32	0.925	0.926	0.851	0.998	43.811	31.783	36.368	BP:primary metabolic process;BP:carbohydrate metabolic process;BP:organic substance metabolic process;BP:biological_process;BP:metabolic process;MF:hydrolase activity;MF:catalytic activity;MF:carbohydrate binding;MF:hydrolase activity, acting on glycosyl bonds;MF:binding;MF:hydrolase activity, hydrolyzing O-glycosyl compounds;MF:molecular_function;	GO:0044238;GO:0005975;GO:0071704;GO:0008150;GO:0008152;GO:0016787;GO:0003824;GO:0030246;GO:0016798;GO:0005488;GO:0004553;GO:0003674	K01193	INV, sacA;INV, sacA;INV, sacA;INV, sacA;INV, sacA	sly00052;sly01100;sly00500;sly01110	Galactose metabolism;Metabolic pathways;Starch and sucrose metabolism;Biosynthesis of secondary metabolites	COG1621	F:Nucleotide transport and metabolism	PF00251.21;PF08244.13	Glyco_hydro_32N;Glyco_hydro_32C	Glycosyl hydrolases family 32 N-terminal domain;Glycosyl hydrolases family 32 C terminal	vacuolar	1	3	129.2	High
A0A3Q7FNG4	Uncharacterized protein OS=Solanum lycopersicum OX=4081 GN=101244562 PE=3 SV=1	17.6787	4.14394	1.785e-06	up	yes	18.05	1.021	1.023	1.038	1.002	18.166	18.67	17.307	MF:endopeptidase inhibitor activity;MF:enzyme regulator activity;MF:peptidase regulator activity;MF:molecular_function;MF:peptidase inhibitor activity;MF:enzyme inhibitor activity;MF:molecular function regulator;MF:endopeptidase regulator activity;	GO:0004866;GO:0030234;GO:0061134;GO:0003674;GO:0030414;GO:0004857;GO:0098772;GO:0061135	------	------	------	------	ENOG410YHN1	O:Posttranslational modification, protein turnover, chaperones	PF00197.19	Kunitz_legume	Trypsin and protease inhibitor	vacuolar	6	35	21.6	High
A0A1C9A1G1	MLO-like protein OS=Solanum lycopersicum OX=4081 GN=MLO PE=2 SV=1	13.6485	3.77067	3.383e-06	up	yes	15.3	1.121	1.121	1.127	1.116	14.821	16.071	15.01	BP:response to biotic stimulus;BP:defense response;BP:response to stress;BP:biological_process;BP:response to stimulus;CC:cellular_component;CC:integral component of membrane;CC:cellular anatomical entity;CC:intrinsic component of membrane;MF:binding;MF:protein binding;MF:molecular_function;MF:calmodulin binding;	GO:0009607;GO:0006952;GO:0006950;GO:0008150;GO:0050896;GO:0005575;GO:0016021;GO:0110165;GO:0031224;GO:0005488;GO:0005515;GO:0003674;GO:0005516	K08472	MLO;MLO;MLO;MLO;MLO	------	------	ENOG410ZUVB	C:Energy production and conversion	PF03094.16	Mlo	Mlo family	Golgi apparatus	1	2	59.9	High
A0A3Q7FJI3	Fe2OG dioxygenase domain-containing protein OS=Solanum lycopersicum OX=4081 GN=104644281 PE=3 SV=1	13.6373	3.76948	2.944e-06	up	yes	13.76	1.009	0.996	0.936	1.095	13.342	14.422	13.517	MF:cation binding;MF:dioxygenase activity;MF:ion binding;MF:catalytic activity;MF:molecular_function;MF:binding;MF:metal ion binding;MF:oxidoreductase activity;	GO:0043169;GO:0051213;GO:0043167;GO:0003824;GO:0003674;GO:0005488;GO:0046872;GO:0016491	------	------	------	------	COG3491	L:Replication, recombination and repair	PF03171.21;PF14226.7	2OG-FeII_Oxy;DIOX_N	2OG-F;non-haem dioxygenase in morphine synthesis N-terminal	peroxisomal	3	17	36.5	High
Q9FT21	Putative glutathione S-transferase T3 OS=Solanum lycopersicum OX=4081 GN=543815 PE=2 SV=1	10.8818	3.44385	2.319e-05	up	yes	9.971	0.9163	0.99	0.886	0.873	10.716	9.341	9.856	BP:organonitrogen compound metabolic process;BP:cellular modified amino acid metabolic process;BP:cellular amide metabolic process;BP:cellular process;BP:cellular nitrogen compound metabolic process;BP:cellular metabolic process;BP:nitrogen compound metabolic process;BP:biological_process;BP:glutathione metabolic process;BP:sulfur compound metabolic process;BP:peptide metabolic process;BP:metabol…	GO:1901564;GO:0006575;GO:0043603;GO:0009987;GO:0034641;GO:0044237;GO:0006807;GO:0008150;GO:0006749;GO:0006790;GO:0006518;GO:0008152;GO:0071704;GO:0005737;GO:0005575;GO:0110165;GO:0004364;GO:0016765;GO:0003824;GO:0016740;GO:0003674	K00799	GST, gst;GST, gst;GST, gst;GST, gst;GST, gst	sly01100;sly00480	Metabolic pathways;Glutathione metabolism	ENOG410XSIX	S:Function unknown	PF02798.21;PF13409.7;PF13417.7;PF00043.26	GST_N;GST_N_2;GST_N_3;GST_C	Glutathione S-transferase, N-terminal domain;Glutathione S-transferase, N-terminal domain;Glutathione S-transferase, N-terminal domain;Glutathione S-transferase, C-terminal domain	cytoplasmic	8	28	25.7	High
A0A3Q7IMY1	Uncharacterized protein OS=Solanum lycopersicum OX=4081 GN=101266084 PE=3 SV=1	7.88165	2.9785	3.974e-08	up	yes	9.19	1.166	1.252	1.08	1.165	9.198	9.277	9.095	BP:organonitrogen compound metabolic process;BP:cellular modified amino acid metabolic process;BP:cellular amide metabolic process;BP:cellular process;BP:cellular nitrogen compound metabolic process;BP:cellular metabolic process;BP:nitrogen compound metabolic process;BP:biological_process;BP:glutathione metabolic process;BP:sulfur compound metabolic process;BP:peptide metabolic process;BP:metabol…	GO:1901564;GO:0006575;GO:0043603;GO:0009987;GO:0034641;GO:0044237;GO:0006807;GO:0008150;GO:0006749;GO:0006790;GO:0006518;GO:0008152;GO:0071704;GO:0005737;GO:0005575;GO:0110165;GO:0004364;GO:0016765;GO:0003824;GO:0016740;GO:0003674	K00799	GST, gst;GST, gst;GST, gst;GST, gst;GST, gst	sly01100;sly00480	Metabolic pathways;Glutathione metabolism	ENOG410XSIX	S:Function unknown	PF02798.21;PF13417.7;PF00043.26;PF13409.7	GST_N;GST_N_3;GST_C;GST_N_2	Glutathione S-transferase, N-terminal domain;Glutathione S-transferase, N-terminal domain;Glutathione S-transferase, C-terminal domain;Glutathione S-transferase, N-terminal domain	cytoplasmic	2	15	25.3	High
A0A3Q7GMW3	Glyco_hydro_18 domain-containing protein OS=Solanum lycopersicum OX=4081 GN=101253788 PE=3 SV=1	8.49481	3.08658	7.577e-08	up	yes	8.996	1.059	1.065	1.068	1.045	8.828	9.078	9.081	BP:amino sugar catabolic process;BP:nitrogen compound metabolic process;BP:aminoglycan metabolic process;BP:organic substance catabolic process;BP:organic substance metabolic process;BP:chitin catabolic process;BP:biological_process;BP:metabolic process;BP:chitin metabolic process;BP:organonitrogen compound metabolic process;BP:polysaccharide catabolic process;BP:catabolic process;BP:macromolecul…	GO:0046348;GO:0006807;GO:0006022;GO:1901575;GO:0071704;GO:0006032;GO:0008150;GO:0008152;GO:0006030;GO:1901564;GO:0000272;GO:0009056;GO:0009057;GO:0044238;GO:0005975;GO:1901565;GO:0005976;GO:0006040;GO:1901136;GO:1901135;GO:0016052;GO:0043170;GO:1901072;GO:1901071;GO:0006026;GO:0005618;GO:0110165;GO:0030312;GO:0005575;GO:0005576;GO:0016798;GO:0003674;GO:0004568;GO:0016787;GO:0003824;GO:0004553	K01183	E3.2.1.14;E3.2.1.14;E3.2.1.14;E3.2.1.14;E3.2.1.14	sly01100;sly00520	Metabolic pathways;Amino sugar and nucleotide sugar metabolism	ENOG4111GPA;COG1412	G:Carbohydrate transport and metabolism;S:Function unknown	PF00704.29	Glyco_hydro_18	Glycosyl hydrolases family 18	extracellular	4	20	31.2	High
A0A3Q7ELA2	FHA domain-containing protein OS=Solanum lycopersicum OX=4081 PE=3 SV=1	8.76824	3.13229	2.661e-05	up	yes	8.891	1.014	1.18	0.947	0.916	8.389	9.572	8.712	------	------	------	------	------	------	ENOG410YEQY;ENOG410XQAG	T:Signal transduction mechanisms;S:Function unknown	PF18826.2;PF00498.27	bVLRF1;FHA	Bacteroidetes VLRF1 release factor;FHA domain	nuclear	1	1	186.8	Medium
A0A3Q7IIR5	Non-specific lipid-transfer protein OS=Solanum lycopersicum OX=4081 PE=3 SV=1	7.77837	2.95947	1.519e-05	up	yes	8.774	1.128	1.342	1.17	0.873	8.492	9.321	8.51	BP:lipid transport;BP:transport;BP:organic substance transport;BP:biological_process;BP:establishment of localization;BP:localization;CC:integral component of membrane;CC:cellular_component;CC:intrinsic component of membrane;CC:cellular anatomical entity;MF:lipid binding;MF:molecular_function;MF:binding;	GO:0006869;GO:0006810;GO:0071702;GO:0008150;GO:0051234;GO:0051179;GO:0016021;GO:0005575;GO:0031224;GO:0110165;GO:0008289;GO:0003674;GO:0005488	------	------	------	------	ENOG410YWBC	G:Carbohydrate transport and metabolism	PF00234.23;PF14368.7	Tryp_alpha_amyl;LTP_2	Protease inhibitor/seed storage/LTP family;Probable lipid transfer	ER	1	8	22.6	High
A0A3Q7IJL2	Uncharacterized protein OS=Solanum lycopersicum OX=4081 PE=3 SV=1	8.16632	3.02969	3.022e-07	up	yes	7.954	0.974	0.989	0.956	0.977	8.127	7.968	7.767	BP:lipid transport;BP:transport;BP:organic substance transport;BP:biological_process;BP:establishment of localization;BP:localization;MF:lipid binding;MF:molecular_function;MF:binding;	GO:0006869;GO:0006810;GO:0071702;GO:0008150;GO:0051234;GO:0051179;GO:0008289;GO:0003674;GO:0005488	------	------	------	------	ENOG410YWBC	U:Intracellular trafficking, secretion, and vesicular transport	------	------	------	extracellular	6	52	13.6	High
A0A3Q7IHS3	Chitin-binding type-1 domain-containing protein OS=Solanum lycopersicum OX=4081 GN=101267358 PE=4 SV=1	8.26702	3.04737	3.955e-08	up	yes	7.895	0.955	1.029	0.933	0.903	7.934	7.954	7.796	BP:metabolic process;BP:organonitrogen compound metabolic process;BP:cellular catabolic process;BP:cell wall macromolecule metabolic process;BP:nitrogen compound metabolic process;BP:cell death;BP:macromolecule metabolic process;BP:cellular response to stimulus;BP:cellular macromolecule catabolic process;BP:organonitrogen compound catabolic process;BP:response to external biotic stimulus;BP:cell …	GO:0008152;GO:1901564;GO:0044248;GO:0044036;GO:0006807;GO:0008219;GO:0043170;GO:0051716;GO:0044265;GO:1901565;GO:0043207;GO:0016998;GO:0009056;GO:0006022;GO:1901136;GO:0044419;GO:0071704;GO:0006032;GO:0044238;GO:0046348;GO:0006040;GO:0045087;GO:0009987;GO:1901575;GO:0000272;GO:0006952;GO:0012501;GO:0006950;GO:0098542;GO:0034050;GO:0006955;GO:0005975;GO:0051707;GO:0009057;GO:0050832;GO:0009607;GO:…	K20547	CHIB;CHIB;CHIB;CHIB;CHIB	sly01100;sly00520;sly04016	Metabolic pathways;Amino sugar and nucleotide sugar metabolism;MAPK signaling pathway - plant	COG3979	G:Carbohydrate transport and metabolism	PF00182.20;PF00187.20	Glyco_hydro_19;Chitin_bind_1	Chitinase class I;Chitin recognition protein	extracellular	6	50	35.4	High
Q156I2	Phytophthora-inhibited protease 1 OS=Solanum lycopersicum OX=4081 GN=pip1 PE=2 SV=1	8.50876	3.08895	3.94e-07	up	yes	7.817	0.9187	1.021	0.891	0.844	7.624	7.93	7.897	BP:nitrogen compound metabolic process;BP:organic substance metabolic process;BP:proteolysis;BP:primary metabolic process;BP:biological_process;BP:metabolic process;BP:proteolysis involved in cellular protein catabolic process;BP:organonitrogen compound metabolic process;BP:protein metabolic process;BP:macromolecule metabolic process;CC:lytic vacuole;CC:intracellular organelle;CC:membrane-bounded…	GO:0006807;GO:0071704;GO:0006508;GO:0044238;GO:0008150;GO:0008152;GO:0051603;GO:1901564;GO:0019538;GO:0043170;GO:0000323;GO:0043229;GO:0043227;GO:0043226;GO:0031224;GO:0005764;GO:0005615;GO:0005773;GO:0016021;GO:0110165;GO:0043231;GO:0005575;GO:0004175;GO:0003674;GO:0008233;GO:0008234;GO:0070011;GO:0016787;GO:0140096;GO:0003824;GO:0004197	------	------	------	------	COG4870	U:Intracellular trafficking, secretion, and vesicular transport	PF00112.24;PF08246.13	Peptidase_C1;Inhibitor_I29	Papain family cysteine protease;Cathepsin propeptide inhibitor domain	ER	7	43	38.2	High
A0A3Q7FSQ6	UDP-arabinopyranose mutase OS=Solanum lycopersicum OX=4081 PE=3 SV=1	6.49612	2.69958	2.655e-06	up	yes	7.529	1.159	1.181	0.987	1.309	7.462	7.789	7.335	BP:nitrogen compound metabolic process;BP:small molecule metabolic process;BP:cellular component organization or biogenesis;BP:nucleobase-containing compound metabolic process;BP:cell wall organization or biogenesis;BP:organic substance metabolic process;BP:organic cyclic compound metabolic process;BP:UDP-L-arabinose metabolic process;BP:heterocycle metabolic process;BP:plant-type cell wall organ…	GO:0006807;GO:0044281;GO:0071840;GO:0006139;GO:0071554;GO:0071704;GO:1901360;GO:0033356;GO:0046483;GO:0071669;GO:0009225;GO:0006725;GO:0009987;GO:0008150;GO:0008152;GO:0034641;GO:0055086;GO:0044238;GO:0009832;GO:0042546;GO:0044237;GO:0044085;GO:0006793;GO:1901135;GO:0043229;GO:0043227;GO:0043226;GO:0110165;GO:0005794;GO:0043231;GO:0005829;GO:0005575;GO:0052691;GO:0000166;GO:0016787;GO:0035639;GO:…	K13379	RGP, UTM;RGP, UTM;RGP, UTM;RGP, UTM;RGP, UTM	sly01100;sly00520	Metabolic pathways;Amino sugar and nucleotide sugar metabolism	ENOG411144T	K:Transcription	PF03214.14	RGP	Reversibly glycosylated polypeptide	cytoplasmic	3	36	40.1	High
A0A3Q7HVJ4	Peptidase_S8 domain-containing protein OS=Solanum lycopersicum OX=4081 PE=4 SV=1	8.41338	3.07269	0.003476	up	yes	7.62	0.9057	1.182	0.771	0.764	5.533	9.125	8.203	MF:serine-type endopeptidase activity;MF:endopeptidase activity;MF:hydrolase activity, acting on acid phosphorus-nitrogen bonds;MF:hydrolase activity;MF:serine hydrolase activity;MF:catalytic activity, acting on a protein;MF:catalytic activity;MF:peptidase activity, acting on L-amino acid peptides;MF:molecular_function;MF:peptidase activity;MF:serine-type peptidase activity;	GO:0004252;GO:0004175;GO:0016825;GO:0016787;GO:0017171;GO:0140096;GO:0003824;GO:0070011;GO:0003674;GO:0008233;GO:0008236	------	------	------	------	COG1404	U:Intracellular trafficking, secretion, and vesicular transport	PF00082.23	Peptidase_S8	Subtilase family	cytoplasmic	1	4	17.2	Medium
A0A3Q7EII7	Non-specific lipid-transfer protein OS=Solanum lycopersicum OX=4081 GN=101265675 PE=3 SV=1	3.80684	1.9286	0.001003	up	yes	6.563	1.724	1.492	1.463	2.216	6.564	7.439	5.687	BP:lipid transport;BP:transport;BP:organic substance transport;BP:biological_process;BP:establishment of localization;BP:localization;MF:lipid binding;MF:molecular_function;MF:binding;	GO:0006869;GO:0006810;GO:0071702;GO:0008150;GO:0051234;GO:0051179;GO:0008289;GO:0003674;GO:0005488	------	------	------	------	ENOG41118KK	U:Intracellular trafficking, secretion, and vesicular transport	PF00234.23;PF14368.7	Tryp_alpha_amyl;LTP_2	Protease inhibitor/seed storage/LTP family;Probable lipid transfer	extracellular	2	31	12.4	High
A0A3Q7ILU4	LEA_2 domain-containing protein OS=Solanum lycopersicum OX=4081 GN=101249973 PE=4 SV=1	6.88117	2.78265	1.494e-05	up	yes	6.833	0.993	1.047	0.949	0.983	6.469	7.261	6.77	CC:cellular_component;CC:integral component of membrane;CC:cellular anatomical entity;CC:intrinsic component of membrane;	GO:0005575;GO:0016021;GO:0110165;GO:0031224	------	------	------	------	ENOG410YGQV	S:Function unknown	PF03168.14	LEA_2	Late embryogenesis abundant protein	Golgi apparatus	2	8	25.9	High
A0A3Q7HBH2	NB-ARC domain-containing protein OS=Solanum lycopersicum OX=4081 GN=104647504 PE=3 SV=1	7.93383	2.98802	2.839e-05	up	yes	6.762	0.8523	0.927	0.78	0.85	6.335	7.271	6.679	BP:response to stress;BP:biological_process;BP:defense response;BP:response to stimulus;MF:purine ribonucleoside triphosphate binding;MF:molecular_function;MF:binding;MF:ion binding;MF:heterocyclic compound binding;MF:nucleoside phosphate binding;MF:anion binding;MF:nucleotide binding;MF:purine nucleotide binding;MF:ATP binding;MF:small molecule binding;MF:ADP binding;MF:adenyl nucleotide binding…	GO:0006950;GO:0008150;GO:0006952;GO:0050896;GO:0035639;GO:0003674;GO:0005488;GO:0043167;GO:1901363;GO:1901265;GO:0043168;GO:0000166;GO:0017076;GO:0005524;GO:0036094;GO:0043531;GO:0030554;GO:0097367;GO:0097159;GO:0032559;GO:0032555;GO:0032553	K15078	SLX1	------	------	COG4886;COG3588	S:Function unknown;G:Carbohydrate transport and metabolism	PF00931.23	NB-ARC	NB-ARC domain	cytoplasmic	1	6	14.6	High
A0A6F8PJG0	Alpha-tomatine 23-hydroxylase OS=Solanum lycopersicum OX=4081 GN=23DOX PE=2 SV=1	5.50935	2.46188	1.703e-05	up	yes	6.187	1.123	1.068	1.13	1.171	6.334	6.448	5.78	MF:cation binding;MF:dioxygenase activity;MF:ion binding;MF:catalytic activity;MF:molecular_function;MF:binding;MF:metal ion binding;MF:oxidoreductase activity;	GO:0043169;GO:0051213;GO:0043167;GO:0003824;GO:0003674;GO:0005488;GO:0046872;GO:0016491	------	------	------	------	COG3491	S:Function unknown	PF03171.21;PF14226.7	2OG-FeII_Oxy;DIOX_N	2OG-F;non-haem dioxygenase in morphine synthesis N-terminal	peroxisomal	4	23	36.5	High
A0A3Q7I482	Uncharacterized protein OS=Solanum lycopersicum OX=4081 PE=4 SV=1	6.65363	2.73414	2.425e-05	up	yes	6.126	0.9207	0.904	1.287	0.571	5.932	6.312	6.133	MF:catalytic activity;MF:molecular_function;MF:oxidoreductase activity;	GO:0003824;GO:0003674;GO:0016491	K00224;K23164;K18980	CEQORH;CEQORH;EO, FaQR;RTN4IP1	sly00592;sly01110	alpha-Linolenic acid metabolism;Biosynthesis of secondary metabolites	COG0604	G:Carbohydrate transport and metabolism	PF13602.7	ADH_zinc_N_2	Zinc-binding dehydrogenase	peroxisomal	1	3	27	High
A0A3Q7H9S2	Uncharacterized protein OS=Solanum lycopersicum OX=4081 GN=101257981 PE=3 SV=1	6.90554	2.78775	5.848e-05	up	yes	6.148	0.8903	1.052	0.809	0.81	5.781	6.707	5.956	BP:zinc II ion transport;BP:transition metal ion transport;BP:transmembrane transport;BP:inorganic cation transmembrane transport;BP:inorganic ion transmembrane transport;BP:zinc II ion transmembrane transport;BP:cellular process;BP:cation transport;BP:ion transport;BP:transport;BP:ion transmembrane transport;BP:metal ion transport;BP:divalent inorganic cation transport;BP:establishment of locali…	GO:0006829;GO:0000041;GO:0055085;GO:0098662;GO:0098660;GO:0071577;GO:0009987;GO:0006812;GO:0006811;GO:0006810;GO:0034220;GO:0030001;GO:0072511;GO:0051234;GO:0051179;GO:0070838;GO:0008150;GO:0098655;GO:0016020;GO:0031224;GO:0016021;GO:0110165;GO:0005886;GO:0005575;GO:0003674;GO:0015075;GO:0046915;GO:0015318;GO:0005215;GO:0046873;GO:0072509;GO:0008324;GO:0022890;GO:0022857;GO:0005385	K14709	SLC39A1_2_3, ZIP1_2_3;SLC39A1_2_3, ZIP1_2_3;SLC39A1_2_3, ZIP1_2_3;SLC39A1_2_3, ZIP1_2_3;SLC39A1_2_3, ZIP1_2_3	------	------	ENOG4111GP2	P:Inorganic ion transport and metabolism	PF02535.23	Zip	ZIP Zinc transporter	Golgi apparatus	1	3	36.4	High
A0A3Q7ET47	LRRNT_2 domain-containing protein OS=Solanum lycopersicum OX=4081 GN=101265851 PE=4 SV=1	6.69453	2.74298	9.42e-07	up	yes	6.007	0.8973	0.983	0.821	0.888	5.873	6.179	5.97	BP:phosphorylation;BP:nitrogen compound metabolic process;BP:cellular protein metabolic process;BP:cellular macromolecule metabolic process;BP:organic substance metabolic process;BP:phosphate-containing compound metabolic process;BP:protein phosphorylation;BP:cellular process;BP:cellular protein modification process;BP:macromolecule modification;BP:protein modification process;BP:biological_proce…	GO:0016310;GO:0006807;GO:0044267;GO:0044260;GO:0071704;GO:0006796;GO:0006468;GO:0009987;GO:0006464;GO:0043412;GO:0036211;GO:0008150;GO:0008152;GO:0044238;GO:1901564;GO:0044237;GO:0043170;GO:0019538;GO:0006793;GO:0005737;GO:0016020;GO:0110165;GO:0005886;GO:0005575;GO:0038023;GO:0060089;GO:0003674;GO:0004675;GO:0004674;GO:0016740;GO:0004672;GO:0016301;GO:0140096;GO:0003824;GO:0016773;GO:0016772;GO:…	K13416;K13418	BAK1;BAK1;SERK1	sly04626;sly04075;sly04016	Plant-pathogen interaction;Plant hormone signal transduction;MAPK signaling pathway - plant	ENOG410YHAC	S:Function unknown	PF08263.13;PF13855.7	LRRNT_2;LRR_8	Leucine rich repeat N-terminal domain;Leucine rich repeat	extracellular	5	28	21.5	High
A0A3Q7G5J4	AAI domain-containing protein OS=Solanum lycopersicum OX=4081 PE=4 SV=1	6.51467	2.70369	6.285e-07	up	yes	5.972	0.9167	0.88	0.941	0.929	5.852	5.918	6.146	BP:lipid transport;BP:transport;BP:biological_process;BP:organic substance transport;BP:establishment of localization;BP:localization;	GO:0006869;GO:0006810;GO:0008150;GO:0071702;GO:0051234;GO:0051179	------	------	------	------	ENOG410YV7D	U:Intracellular trafficking, secretion, and vesicular transport	PF14368.7;PF00234.23	LTP_2;Tryp_alpha_amyl	Probable lipid transfer;Protease inhibitor/seed storage/LTP family	extracellular	1	10	9.8	High
A0A3Q7IZ80	LEA_2 domain-containing protein OS=Solanum lycopersicum OX=4081 PE=4 SV=1	5.58979	2.4828	4.452e-06	up	yes	5.696	1.019	0.934	0.993	1.129	5.579	5.945	5.563	CC:cellular_component;CC:integral component of membrane;CC:cellular anatomical entity;CC:intrinsic component of membrane;	GO:0005575;GO:0016021;GO:0110165;GO:0031224	------	------	------	------	ENOG410YPRU	S:Function unknown	PF03168.14	LEA_2	Late embryogenesis abundant protein	Golgi apparatus	4	28	23.9	High
A0A3Q7IYT6	Uncharacterized protein OS=Solanum lycopersicum OX=4081 PE=3 SV=1	5.87966	2.55573	9.722e-08	up	yes	5.658	0.9623	0.973	0.976	0.938	5.632	5.757	5.584	MF:hydrolase activity;MF:hydrolase activity, acting on acid phosphorus-nitrogen bonds;MF:catalytic activity;MF:carboxypeptidase activity;MF:catalytic activity, acting on a protein;MF:serine hydrolase activity;MF:exopeptidase activity;MF:peptidase activity, acting on L-amino acid peptides;MF:molecular_function;MF:peptidase activity;MF:serine-type peptidase activity;	GO:0016787;GO:0016825;GO:0003824;GO:0004180;GO:0140096;GO:0017171;GO:0008238;GO:0070011;GO:0003674;GO:0008233;GO:0008236	K18192;K01285	PRCP;PRCP;ATP10;PRCP;PRCP	------	------	ENOG410Y38A	S:Function unknown	PF05577.13;PF05176.15;PF12146.9;PF11144.9;PF00561.21	Peptidase_S28;ATP-synt_10;Hydrolase_4;DUF2920;Abhydrolase_1	Serine carboxypeptidase S28;ATP10 protein;Serine aminopeptidase, S33;Protein of unknown function;alpha/beta hydrolase fold	ER	12	21	112.6	High
A0A3Q7EH56	Uncharacterized protein OS=Solanum lycopersicum OX=4081 GN=101250442 PE=4 SV=1	7.60592	2.92712	0.000242	up	yes	5.547	0.7293	0.844	0.65	0.694	4.897	6.225	5.52	CC:cellular_component;CC:integral component of membrane;CC:cellular anatomical entity;CC:intrinsic component of membrane;	GO:0005575;GO:0016021;GO:0110165;GO:0031224	------	------	------	------	ENOG410YJI0	S:Function unknown	------	------	------	Golgi apparatus	1	6	21.4	High
Q05538	Basic 30 kDa endochitinase OS=Solanum lycopersicum OX=4081 GN=CHI9 PE=1 SV=1	5.53653	2.46898	5.931e-07	up	yes	5.206	0.9403	1.062	0.934	0.825	5.145	5.254	5.22	BP:metabolic process;BP:organonitrogen compound metabolic process;BP:cellular catabolic process;BP:cell wall macromolecule metabolic process;BP:nitrogen compound metabolic process;BP:cell death;BP:macromolecule metabolic process;BP:cellular response to stimulus;BP:cellular macromolecule catabolic process;BP:organonitrogen compound catabolic process;BP:response to external biotic stimulus;BP:cell …	GO:0008152;GO:1901564;GO:0044248;GO:0044036;GO:0006807;GO:0008219;GO:0043170;GO:0051716;GO:0044265;GO:1901565;GO:0043207;GO:0016998;GO:0009056;GO:0006022;GO:1901136;GO:0044419;GO:0071704;GO:0006032;GO:0046348;GO:0006040;GO:0045087;GO:0009987;GO:1901575;GO:0006952;GO:0012501;GO:0006950;GO:0008150;GO:0034050;GO:0006955;GO:0005975;GO:0000272;GO:0051707;GO:0009057;GO:0044238;GO:0009607;GO:0044260;GO:…	K20547	CHIB;CHIB;CHIB;CHIB;CHIB	sly01100;sly00520;sly04016	Metabolic pathways;Amino sugar and nucleotide sugar metabolism;MAPK signaling pathway - plant	COG3979	G:Carbohydrate transport and metabolism	PF00182.20;PF00187.20	Glyco_hydro_19;Chitin_bind_1	Chitinase class I;Chitin recognition protein	extracellular	5	44	34.3	High
A0A3Q7E7T2	Peroxidase OS=Solanum lycopersicum OX=4081 GN=544084 PE=3 SV=1	5.41719	2.43754	4.199e-07	up	yes	5.168	0.954	0.983	0.914	0.965	5.273	5.048	5.183	BP:cellular catabolic process;BP:hydrogen peroxide catabolic process;BP:cellular process;BP:reactive oxygen species metabolic process;BP:response to stress;BP:biological_process;BP:metabolic process;BP:catabolic process;BP:response to oxidative stress;BP:response to stimulus;BP:cellular metabolic process;BP:hydrogen peroxide metabolic process;CC:cellular anatomical entity;CC:cellular_component;CC…	GO:0044248;GO:0042744;GO:0009987;GO:0072593;GO:0006950;GO:0008150;GO:0008152;GO:0009056;GO:0006979;GO:0050896;GO:0044237;GO:0042743;GO:0110165;GO:0005575;GO:0005576;GO:0003674;GO:0005488;GO:1901363;GO:0016491;GO:0043169;GO:0043167;GO:0046872;GO:0020037;GO:0016209;GO:0003824;GO:0016684;GO:0046906;GO:0097159;GO:0004601	K00430	E1.11.1.7;E1.11.1.7;E1.11.1.7;E1.11.1.7;E1.11.1.7	sly00940;sly01100;sly01110	Phenylpropanoid biosynthesis;Metabolic pathways;Biosynthesis of secondary metabolites	ENOG4111S7R	G:Carbohydrate transport and metabolism	PF00141.24	peroxidase	Peroxidase	extracellular	8	55	34.9	High
A0A3Q7IIQ3	Chitin-binding type-1 domain-containing protein OS=Solanum lycopersicum OX=4081 PE=4 SV=1	4.90338	2.29378	5.839e-06	up	yes	5.075	1.035	1.169	0.995	0.941	4.91	5.275	5.039	BP:organonitrogen compound metabolic process;BP:cellular catabolic process;BP:cell wall macromolecule metabolic process;BP:nitrogen compound metabolic process;BP:organic substance catabolic process;BP:cellular macromolecule catabolic process;BP:organonitrogen compound catabolic process;BP:response to external biotic stimulus;BP:cell wall macromolecule catabolic process;BP:catabolic process;BP:ami…	GO:1901564;GO:0044248;GO:0044036;GO:0006807;GO:1901575;GO:0044265;GO:1901565;GO:0043207;GO:0016998;GO:0009056;GO:0006022;GO:1901136;GO:0044419;GO:0071704;GO:0006032;GO:0046348;GO:0006040;GO:0009987;GO:0000272;GO:0006952;GO:0006950;GO:0098542;GO:0008152;GO:0006030;GO:0005975;GO:0051707;GO:0009057;GO:0044238;GO:0009607;GO:0044260;GO:0009605;GO:0005976;GO:0050832;GO:0009620;GO:0050896;GO:0016052;GO:…	K20547	CHIB;CHIB;CHIB;CHIB;CHIB	sly01100;sly00520;sly04016	Metabolic pathways;Amino sugar and nucleotide sugar metabolism;MAPK signaling pathway - plant	COG3979	K:Transcription	PF00182.20;PF00187.20	Glyco_hydro_19;Chitin_bind_1	Chitinase class I;Chitin recognition protein	ER	3	28	35.9	High
A0A170RBI7	Harpin inducing protein (Fragment) OS=Solanum lycopersicum OX=4081 GN=Hin1 PE=2 SV=1	4.8187	2.26864	3.489e-05	up	yes	5.05	1.048	1.176	0.936	1.032	5.363	5.063	4.724	CC:cellular_component;CC:integral component of membrane;CC:cellular anatomical entity;CC:intrinsic component of membrane;	GO:0005575;GO:0016021;GO:0110165;GO:0031224	------	------	------	------	ENOG410YGQV	S:Function unknown	PF03168.14	LEA_2	Late embryogenesis abundant protein	Golgi apparatus	1	4	26.1	Medium
P32045	Pathogenesis-related protein P2 OS=Solanum lycopersicum OX=4081 PE=2 SV=1	5.35542	2.421	1.666e-06	up	yes	5.093	0.951	0.985	0.938	0.93	5.279	5.015	4.984	BP:interspecies interaction between organisms;BP:response to biotic stimulus;BP:response to external stimulus;BP:response to external biotic stimulus;BP:response to fungus;BP:response to stimulus;BP:response to bacterium;BP:defense response;BP:defense response to fungus;BP:response to stress;BP:defense response to other organism;BP:defense response to bacterium;BP:biological_process;BP:response t…	GO:0044419;GO:0009607;GO:0009605;GO:0043207;GO:0009620;GO:0050896;GO:0009617;GO:0006952;GO:0050832;GO:0006950;GO:0098542;GO:0042742;GO:0008150;GO:0051707;GO:0005618;GO:0030312;GO:0005576;GO:0005575;GO:0110165	------	------	------	------	COG3979	O:Posttranslational modification, protein turnover, chaperones	PF00967.18	Barwin	Barwin family	extracellular	7	71	16	High
A0A3Q7F769	Str_synth domain-containing protein OS=Solanum lycopersicum OX=4081 GN=101253341 PE=3 SV=1	4.90881	2.29537	4.801e-06	up	yes	4.845	0.987	0.963	1.071	0.927	5.056	4.707	4.772	BP:biosynthetic process;BP:metabolic process;BP:biological_process;CC:organelle;CC:intracellular organelle;CC:intracellular membrane-bounded organelle;CC:cellular_component;CC:cellular anatomical entity;CC:membrane-bounded organelle;CC:integral component of membrane;CC:intrinsic component of membrane;CC:endoplasmic reticulum;MF:strictosidine synthase activity;MF:carbon-nitrogen lyase activity;MF:…	GO:0009058;GO:0008152;GO:0008150;GO:0043226;GO:0043229;GO:0043231;GO:0005575;GO:0110165;GO:0043227;GO:0016021;GO:0031224;GO:0005783;GO:0016844;GO:0016840;GO:0016843;GO:0016829;GO:0003824;GO:0003674	K21407	APMAP;APMAP;APMAP	------	------	COG3386	S:Function unknown	PF03088.17;PF08450.13	Str_synth;SGL	Strictosidine synthase;SMP-30/Gluconolactonase/LRE-like region	ER	7	30	41.3	High
A0A3Q7HS90	Uncharacterized protein OS=Solanum lycopersicum OX=4081 GN=101267727 PE=3 SV=1	3.33408	1.73729	8.212e-05	up	yes	4.481	1.344	1.35	1.377	1.306	4.737	4.599	4.108	BP:response to stimulus;BP:response to oxidative stress;BP:response to stress;BP:biological_process;CC:cellular_component;CC:cytosol;CC:cellular anatomical entity;MF:antioxidant activity;MF:catalytic activity;MF:peroxidase activity;MF:glutathione peroxidase activity;MF:molecular_function;MF:oxidoreductase activity, acting on peroxide as acceptor;MF:oxidoreductase activity;	GO:0050896;GO:0006979;GO:0006950;GO:0008150;GO:0005575;GO:0005829;GO:0110165;GO:0016209;GO:0003824;GO:0004601;GO:0004602;GO:0003674;GO:0016684;GO:0016491	K00432	gpx, btuE, bsaA;gpx, btuE, bsaA;gpx, btuE, bsaA;gpx, btuE, bsaA;gpx, btuE, bsaA	sly00590;sly01100;sly00480	Arachidonic acid metabolism;Metabolic pathways;Glutathione metabolism	COG0386	S:Function unknown	PF00255.20	GSHPx	Glutathione peroxidase	chloroplast	1	3	27.9	High
A0A3Q7FRK3	Peroxidase OS=Solanum lycopersicum OX=4081 PE=3 SV=1	4.63822	2.21357	1.355e-06	up	yes	4.782	1.031	0.995	1.062	1.035	4.932	4.661	4.754	BP:cellular catabolic process;BP:hydrogen peroxide catabolic process;BP:cellular process;BP:reactive oxygen species metabolic process;BP:response to stress;BP:biological_process;BP:metabolic process;BP:catabolic process;BP:response to oxidative stress;BP:response to stimulus;BP:cellular metabolic process;BP:hydrogen peroxide metabolic process;CC:cellular anatomical entity;CC:cellular_component;CC…	GO:0044248;GO:0042744;GO:0009987;GO:0072593;GO:0006950;GO:0008150;GO:0008152;GO:0009056;GO:0006979;GO:0050896;GO:0044237;GO:0042743;GO:0110165;GO:0005575;GO:0005576;GO:0003674;GO:0005488;GO:1901363;GO:0016491;GO:0043169;GO:0043167;GO:0046872;GO:0020037;GO:0016209;GO:0003824;GO:0016684;GO:0046906;GO:0097159;GO:0004601	K00430	E1.11.1.7;E1.11.1.7;E1.11.1.7;E1.11.1.7;E1.11.1.7	sly00940;sly01100;sly01110	Phenylpropanoid biosynthesis;Metabolic pathways;Biosynthesis of secondary metabolites	ENOG410YAA5	S:Function unknown	PF00141.24	peroxidase	Peroxidase	extracellular	6	13	76.5	High
A0A3Q7H940	Uncharacterized protein OS=Solanum lycopersicum OX=4081 PE=3 SV=1	5.04107	2.33373	9.862e-05	up	yes	4.848	0.9617	1.033	0.997	0.855	5.3	4.467	4.776	BP:nitrogen compound metabolic process;BP:organic substance metabolic process;BP:proteolysis;BP:proteolysis involved in cellular protein catabolic process;BP:biological_process;BP:metabolic process;BP:primary metabolic process;BP:organonitrogen compound metabolic process;BP:protein metabolic process;BP:macromolecule metabolic process;CC:lytic vacuole;CC:intracellular organelle;CC:membrane-bounded…	GO:0006807;GO:0071704;GO:0006508;GO:0051603;GO:0008150;GO:0008152;GO:0044238;GO:1901564;GO:0019538;GO:0043170;GO:0000323;GO:0043229;GO:0043227;GO:0005764;GO:0005615;GO:0005773;GO:0043226;GO:0110165;GO:0043231;GO:0005575;GO:0004175;GO:0003674;GO:0008233;GO:0008234;GO:0070011;GO:0016787;GO:0140096;GO:0003824;GO:0004197	K01366	CTSH;CTSH	------	------	COG4870	T:Signal transduction mechanisms	PF00112.24;PF08246.13;PF03051.16	Peptidase_C1;Inhibitor_I29;Peptidase_C1_2	Papain family cysteine protease;Cathepsin propeptide inhibitor domain;Peptidase C1-like family	extracellular	7	31	40.5	High
A0A3Q7EM98	SHSP domain-containing protein OS=Solanum lycopersicum OX=4081 GN=101253228 PE=3 SV=1	4.92786	2.30096	4.251e-07	up	yes	4.816	0.9773	1.073	0.942	0.917	4.868	4.738	4.843	CC:cellular_component;CC:integral component of membrane;CC:cellular anatomical entity;CC:intrinsic component of membrane;	GO:0005575;GO:0016021;GO:0110165;GO:0031224	------	------	------	------	COG0071	D:Cell cycle control, cell division, chromosome partitioning	PF00011.22	HSP20	Hsp20/alpha crystallin family	cytoplasmic	3	10	49.3	High
J7GLS9	Cysteine protease OS=Solanum lycopersicum OX=4081 GN=Rcr3 PE=3 SV=1	5.62952	2.49301	2.149e-06	up	yes	4.905	0.8713	0.915	0.782	0.917	4.743	4.926	5.046	BP:nitrogen compound metabolic process;BP:organic substance metabolic process;BP:proteolysis;BP:proteolysis involved in cellular protein catabolic process;BP:biological_process;BP:metabolic process;BP:primary metabolic process;BP:organonitrogen compound metabolic process;BP:protein metabolic process;BP:macromolecule metabolic process;CC:lytic vacuole;CC:intracellular organelle;CC:membrane-bounded…	GO:0006807;GO:0071704;GO:0006508;GO:0051603;GO:0008150;GO:0008152;GO:0044238;GO:1901564;GO:0019538;GO:0043170;GO:0000323;GO:0043229;GO:0043227;GO:0005764;GO:0005615;GO:0005773;GO:0043226;GO:0110165;GO:0043231;GO:0005575;GO:0004175;GO:0003674;GO:0008233;GO:0008234;GO:0070011;GO:0016787;GO:0140096;GO:0003824;GO:0004197	K13441	RCR3	sly04626	Plant-pathogen interaction	COG4870	S:Function unknown	PF00112.24;PF08246.13	Peptidase_C1;Inhibitor_I29	Papain family cysteine protease;Cathepsin propeptide inhibitor domain	ER	1	8	38.3	High
A0A3Q7HVV0	Uncharacterized protein OS=Solanum lycopersicum OX=4081 PE=4 SV=1	4.93007	2.30161	1.403e-06	up	yes	4.759	0.9653	0.972	1.015	0.909	4.876	4.788	4.612	BP:defense response to fungus;BP:response to biotic stimulus;BP:response to external stimulus;BP:response to external biotic stimulus;BP:response to fungus;BP:response to stimulus;BP:cellular process;BP:defense response;BP:killing of cells of other organism;BP:response to stress;BP:defense response to other organism;BP:interspecies interaction between organisms;BP:biological_process;BP:cell killi…	GO:0050832;GO:0009607;GO:0009605;GO:0043207;GO:0009620;GO:0050896;GO:0009987;GO:0006952;GO:0031640;GO:0006950;GO:0098542;GO:0044419;GO:0008150;GO:0001906;GO:0051707;GO:0005737;GO:0005575;GO:0005576;GO:0031224;GO:0016021;GO:0110165	------	------	------	------	ENOG410YD4X	S:Function unknown	PF00314.18	Thaumatin	Thaumatin family	extracellular	5	36	53.6	High
B2LW68	PR1 protein OS=Solanum lycopersicum OX=4081 PE=2 SV=1	4.81098	2.26633	6.708e-08	up	yes	4.734	0.984	0.989	1.001	0.962	4.794	4.74	4.667	CC:cellular_component;CC:extracellular region;CC:extracellular space;CC:cellular anatomical entity;	GO:0005575;GO:0005576;GO:0005615;GO:0110165	K13449	PR1;PR1;PR1;PR1;PR1	sly04626;sly04075;sly04016	Plant-pathogen interaction;Plant hormone signal transduction;MAPK signaling pathway - plant	COG2340	S:Function unknown	PF00188.27	CAP	Cysteine-rich secretory protein family	extracellular	7	59	20.1	High
Q40129	Uncharacterized protein OS=Solanum lycopersicum OX=4081 GN=544001 PE=2 SV=1	2.78647	1.47844	0.005178	up	yes	4.202	1.508	1.129	2.467	0.927	4.225	4.102	4.279	MF:endopeptidase inhibitor activity;MF:enzyme regulator activity;MF:peptidase regulator activity;MF:molecular_function;MF:peptidase inhibitor activity;MF:enzyme inhibitor activity;MF:molecular function regulator;MF:endopeptidase regulator activity;	GO:0004866;GO:0030234;GO:0061134;GO:0003674;GO:0030414;GO:0004857;GO:0098772;GO:0061135	------	------	------	------	ENOG410YHN1	S:Function unknown	PF00197.19	Kunitz_legume	Trypsin and protease inhibitor	vacuolar	7	35	25.2	High
A0A3Q7F388	Uncharacterized protein OS=Solanum lycopersicum OX=4081 GN=101251058 PE=3 SV=1	4.85419	2.27923	5.573e-06	up	yes	4.694	0.967	1.052	0.86	0.989	4.506	4.853	4.722	BP:nitrogen compound metabolic process;BP:organic substance metabolic process;BP:proteolysis;BP:proteolysis involved in cellular protein catabolic process;BP:biological_process;BP:metabolic process;BP:primary metabolic process;BP:organonitrogen compound metabolic process;BP:protein metabolic process;BP:macromolecule metabolic process;CC:lytic vacuole;CC:intracellular organelle;CC:membrane-bounded…	GO:0006807;GO:0071704;GO:0006508;GO:0051603;GO:0008150;GO:0008152;GO:0044238;GO:1901564;GO:0019538;GO:0043170;GO:0000323;GO:0043229;GO:0043227;GO:0005764;GO:0005615;GO:0005773;GO:0043226;GO:0110165;GO:0043231;GO:0005575;GO:0004175;GO:0003674;GO:0008233;GO:0008234;GO:0070011;GO:0016787;GO:0140096;GO:0003824;GO:0004197	------	------	------	------	COG4870	S:Function unknown	PF00112.24;PF08246.13	Peptidase_C1;Inhibitor_I29	Papain family cysteine protease;Cathepsin propeptide inhibitor domain	extracellular	3	8	39.1	High
A0A3Q7H2G5	Glyco_18 domain-containing protein OS=Solanum lycopersicum OX=4081 GN=101257483 PE=3 SV=1	4.60281	2.20251	5.915e-07	up	yes	4.589	0.997	0.963	1.068	0.96	4.484	4.634	4.65	BP:amino sugar catabolic process;BP:nitrogen compound metabolic process;BP:aminoglycan metabolic process;BP:organic substance catabolic process;BP:organic substance metabolic process;BP:chitin catabolic process;BP:biological_process;BP:metabolic process;BP:chitin metabolic process;BP:organonitrogen compound metabolic process;BP:catabolic process;BP:macromolecule catabolic process;BP:primary metab…	GO:0046348;GO:0006807;GO:0006022;GO:1901575;GO:0071704;GO:0006032;GO:0008150;GO:0008152;GO:0006030;GO:1901564;GO:0009056;GO:0009057;GO:0044238;GO:0005975;GO:1901565;GO:1901136;GO:1901135;GO:0043170;GO:0006040;GO:1901072;GO:1901071;GO:0006026;GO:0110165;GO:0005575;GO:0005576;GO:0016798;GO:0003674;GO:0008061;GO:0004568;GO:0016787;GO:0003824;GO:0097367;GO:0004553;GO:0005488	K01183	E3.2.1.14;E3.2.1.14	sly01100;sly00520	Metabolic pathways;Amino sugar and nucleotide sugar metabolism	COG3325	G:Carbohydrate transport and metabolism	PF00704.29	Glyco_hydro_18	Glycosyl hydrolases family 18	extracellular	6	23	41.5	High
A0A3Q7IUJ7	Uncharacterized protein OS=Solanum lycopersicum OX=4081 PE=4 SV=1	4.56734	2.19135	8.242e-06	up	yes	4.534	0.9927	1.012	1.04	0.926	4.765	4.39	4.448	MF:catalytic activity;MF:transferase activity;MF:molecular_function;	GO:0003824;GO:0016740;GO:0003674	K00799	GST, gst;GST, gst;GST, gst;GST, gst;GST, gst	sly01100;sly00480	Metabolic pathways;Glutathione metabolism	ENOG410XSIX	O:Posttranslational modification, protein turnover, chaperones	PF02798.21;PF13417.7;PF00043.26;PF13409.7;PF13410.7;PF14497.7;PF17172.5	GST_N;GST_N_3;GST_C;GST_N_2;GST_C_2;GST_C_3;GST_N_4	Glutathione S-transferase, N-terminal domain;Glutathione S-transferase, N-terminal domain;Glutathione S-transferase, C-terminal domain;Glutathione S-transferase, N-terminal domain;Glutathione S-transferase, C-terminal domain;Glutathione S-transferase, C-terminal domain;Glutathione S-transferase N-terminal domain	cytoplasmic	4	15	73.3	High
A0A3Q7IP30	Alginate_lyase2 domain-containing protein OS=Solanum lycopersicum OX=4081 GN=101265388 PE=4 SV=1	3.97989	1.99273	2.105e-05	up	yes	4.354	1.094	1.252	1.019	1.012	4.24	4.589	4.233	------	------	------	------	------	------	ENOG410YG69;ENOG4111XR0	S:Function unknown;	PF08787.12;PF14099.7	Alginate_lyase2;Polysacc_lyase	Alginate lyase;Polysaccharide lyase	ER	2	11	24.8	High
P30264	Catalase isozyme 1 OS=Solanum lycopersicum OX=4081 GN=CAT1 PE=2 SV=1	4.56704	2.19126	2.207e-06	up	yes	4.462	0.977	1.076	0.926	0.929	4.496	4.563	4.327	BP:response to reactive oxygen species;BP:cellular catabolic process;BP:hydrogen peroxide catabolic process;BP:cellular process;BP:reactive oxygen species metabolic process;BP:response to stress;BP:biological_process;BP:metabolic process;BP:response to chemical;BP:response to inorganic substance;BP:catabolic process;BP:response to oxidative stress;BP:response to oxygen-containing compound;BP:resp…	GO:0000302;GO:0044248;GO:0042744;GO:0009987;GO:0072593;GO:0006950;GO:0008150;GO:0008152;GO:0042221;GO:0010035;GO:0009056;GO:0006979;GO:1901700;GO:0050896;GO:0042542;GO:0044237;GO:0042743;GO:0042579;GO:0043229;GO:0009514;GO:0043227;GO:0005737;GO:0005777;GO:0043226;GO:0110165;GO:0043231;GO:0005575;GO:0003674;GO:0005488;GO:1901363;GO:0016491;GO:0043169;GO:0043167;GO:0016684;GO:0020037;GO:0016209;GO:…	K03781	katE, CAT, catB, srpA;katE, CAT, catB, srpA;katE, CAT, catB, srpA	sly01200;sly00630;sly04016;sly00380;sly01100;sly04146;sly01110	Carbon metabolism;Glyoxylate and dicarboxylate metabolism;MAPK signaling pathway - plant;Tryptophan metabolism;Metabolic pathways;Peroxisome;Biosynthesis of secondary metabolites	COG0753	I:Lipid transport and metabolism	PF00199.20;PF06628.13	Catalase;Catalase-rel	Catalase;Catalase-related immune-responsive	chloroplast	21	63	56.5	High
A0A3Q7H377	Glyco_18 domain-containing protein OS=Solanum lycopersicum OX=4081 GN=101257783 PE=4 SV=1	4.27546	2.09608	3.629e-06	up	yes	4.408	1.031	0.996	0.977	1.119	4.272	4.559	4.394	BP:amino sugar catabolic process;BP:nitrogen compound metabolic process;BP:aminoglycan metabolic process;BP:organic substance catabolic process;BP:amino sugar metabolic process;BP:carbohydrate derivative catabolic process;BP:organic substance metabolic process;BP:chitin catabolic process;BP:biological_process;BP:metabolic process;BP:chitin metabolic process;BP:organonitrogen compound metabolic pr…	GO:0046348;GO:0006807;GO:0006022;GO:1901575;GO:0006040;GO:1901136;GO:0071704;GO:0006032;GO:0008150;GO:0008152;GO:0006030;GO:1901564;GO:0009056;GO:0009057;GO:0044238;GO:0005975;GO:1901565;GO:1901135;GO:0043170;GO:1901072;GO:1901071;GO:0006026;GO:0110165;GO:0005575;GO:0005576;GO:0017076;GO:0035639;GO:1901363;GO:0016798;GO:0003674;GO:0008061;GO:0000166;GO:1901265;GO:0043168;GO:0043167;GO:0097159;GO:…	K01183	E3.2.1.14;E3.2.1.14	sly01100;sly00520	Metabolic pathways;Amino sugar and nucleotide sugar metabolism	COG3325	S:Function unknown	PF00704.29	Glyco_hydro_18	Glycosyl hydrolases family 18	extracellular	9	30	41.8	High
A0A3Q7HZ62	AB hydrolase-1 domain-containing protein OS=Solanum lycopersicum OX=4081 PE=4 SV=1	3.86571	1.95073	3.626e-05	up	yes	4.318	1.117	1.243	0.994	1.115	4.453	4.468	4.034	------	------	------	------	------	------	ENOG4111QDI	S:Function unknown	PF12697.8;PF00561.21	Abhydrolase_6;Abhydrolase_1	Alpha/beta hydrolase family;alpha/beta hydrolase fold	ER	1	24	38.7	High
A0A3Q7GHC2	AAI domain-containing protein OS=Solanum lycopersicum OX=4081 GN=101244954 PE=4 SV=1	4.68511	2.22808	1.602e-06	up	yes	4.471	0.9543	1.018	0.97	0.875	4.508	4.339	4.566	BP:lipid transport;BP:cuticle development;BP:response to external biotic stimulus;BP:interspecies interaction between organisms;BP:organic substance transport;BP:developmental process;BP:transport;BP:defense response to fungus;BP:response to stress;BP:biological_process;BP:establishment of localization;BP:response to other organism;BP:localization;BP:defense response;BP:response to biotic stimulu…	GO:0006869;GO:0042335;GO:0043207;GO:0044419;GO:0071702;GO:0032502;GO:0006810;GO:0050832;GO:0006950;GO:0008150;GO:0051234;GO:0051707;GO:0051179;GO:0006952;GO:0009607;GO:0009605;GO:0009620;GO:0050896;GO:0048856;GO:0098542;GO:0005783;GO:0046658;GO:0043229;GO:0043227;GO:0043226;GO:0031224;GO:0031225;GO:0005618;GO:0031226;GO:0016021;GO:0009505;GO:0110165;GO:0030312;GO:0043231;GO:0005575;GO:0003674;GO:…	------	------	------	------	ENOG410YMSF	U:Intracellular trafficking, secretion, and vesicular transport	PF14368.7;PF00234.23	LTP_2;Tryp_alpha_amyl	Probable lipid transfer;Protease inhibitor/seed storage/LTP family	ER	5	33	19.6	High
A0A3Q7E8T9	Peroxidase OS=Solanum lycopersicum OX=4081 PE=3 SV=1	4.56578	2.19086	1.021e-06	up	yes	4.432	0.9707	0.989	0.983	0.94	4.443	4.545	4.308	BP:cellular catabolic process;BP:hydrogen peroxide catabolic process;BP:cellular process;BP:reactive oxygen species metabolic process;BP:response to stress;BP:biological_process;BP:metabolic process;BP:catabolic process;BP:response to oxidative stress;BP:response to stimulus;BP:cellular metabolic process;BP:hydrogen peroxide metabolic process;CC:cellular anatomical entity;CC:cellular_component;CC…	GO:0044248;GO:0042744;GO:0009987;GO:0072593;GO:0006950;GO:0008150;GO:0008152;GO:0009056;GO:0006979;GO:0050896;GO:0044237;GO:0042743;GO:0110165;GO:0005575;GO:0005576;GO:0003674;GO:0005488;GO:1901363;GO:0016491;GO:0043169;GO:0043167;GO:0046872;GO:0020037;GO:0016209;GO:0003824;GO:0016684;GO:0046906;GO:0097159;GO:0004601	K00430	E1.11.1.7;E1.11.1.7;E1.11.1.7;E1.11.1.7;E1.11.1.7	sly00940;sly01100;sly01110	Phenylpropanoid biosynthesis;Metabolic pathways;Biosynthesis of secondary metabolites	ENOG4111S7R;ENOG410YBAI	G:Carbohydrate transport and metabolism;	PF00141.24	peroxidase	Peroxidase	extracellular	9	49	35.7	High
A0A3Q7F0I8	Uncharacterized protein OS=Solanum lycopersicum OX=4081 GN=104645946 PE=4 SV=1	4.23408	2.08205	7.373e-06	up	yes	4.323	1.021	0.92	1.134	1.008	4.499	4.195	4.275	BP:cellular response to starvation;BP:cellular response to extracellular stimulus;BP:cellular response to nutrient levels;BP:cellular response to stimulus;BP:cellular response to stress;BP:response to external stimulus;BP:response to stress;BP:response to stimulus;BP:cellular process;BP:response to nutrient levels;BP:cellular response to phosphate starvation;BP:cellular response to external stimu…	GO:0009267;GO:0031668;GO:0031669;GO:0051716;GO:0033554;GO:0009605;GO:0006950;GO:0050896;GO:0009987;GO:0031667;GO:0016036;GO:0071496;GO:0008150;GO:0042594;GO:0007154;GO:0009991	------	------	------	------	------	------	------	------	------	extracellular	2	22	10.8	High
Q5NE18	Formate dehydrogenase, mitochondrial OS=Solanum lycopersicum OX=4081 GN=fdh PE=2 SV=1	4.32735	2.11348	1.1e-05	up	yes	4.336	1.002	1.01	0.968	1.027	4.21	4.579	4.218	BP:carboxylic acid metabolic process;BP:cellular catabolic process;BP:small molecule metabolic process;BP:small molecule catabolic process;BP:organic substance catabolic process;BP:organic substance metabolic process;BP:cellular process;BP:monocarboxylic acid metabolic process;BP:formate metabolic process;BP:biological_process;BP:metabolic process;BP:monocarboxylic acid catabolic process;BP:oxoac…	GO:0019752;GO:0044248;GO:0044281;GO:0044282;GO:1901575;GO:0071704;GO:0009987;GO:0032787;GO:0015942;GO:0008150;GO:0008152;GO:0072329;GO:0043436;GO:0009056;GO:0042183;GO:0006082;GO:0046395;GO:0016054;GO:0044237;GO:1990204;GO:0043229;GO:0043227;GO:0009536;GO:0005739;GO:0009507;GO:0110165;GO:1902494;GO:0009326;GO:0043231;GO:0032991;GO:0005575;GO:0043226;GO:0051287;GO:0003674;GO:1901363;GO:1901265;GO:…	K00122;K00058	FDH;serA, PHGDH;serA, PHGDH	sly01200;sly00260;sly00270;sly00630;sly01230;sly01100	Carbon metabolism;Glycine, serine and threonine metabolism;Cysteine and methionine metabolism;Glyoxylate and dicarboxylate metabolism;Biosynthesis of amino acids;Metabolic pathways	COG1052	S:Function unknown	PF02826.20;PF00389.31	2-Hacid_dh_C;2-Hacid_dh	D-isomer specific 2-hydroxyacid dehydrogenase, NAD binding domain;D-isomer specific 2-hydroxyacid dehydrogenase, catalytic domain	chloroplast	15	54	42.1	High
O04359	Expansin OS=Solanum lycopersicum OX=4081 GN=LeEXP1 PE=2 SV=1	3.67046	1.87596	5.719e-07	up	yes	4.188	1.141	1.143	1.079	1.201	4.154	4.268	4.141	BP:plant-type cell wall organization;BP:cell wall organization or biogenesis;BP:cellular process;BP:cellular component organization;BP:cell wall organization;BP:external encapsulating structure organization;BP:cellular component organization or biogenesis;BP:biological_process;BP:plant-type cell wall organization or biogenesis;CC:cell wall;CC:integral component of membrane;CC:external encapsulati…	GO:0009664;GO:0071554;GO:0009987;GO:0016043;GO:0071555;GO:0045229;GO:0071840;GO:0008150;GO:0071669;GO:0005618;GO:0016021;GO:0030312;GO:0005575;GO:0031224;GO:0005576;GO:0016020;GO:0110165	------	------	------	------	ENOG410YEM2	G:Carbohydrate transport and metabolism	PF01357.22;PF03330.19	Expansin_C;DPBB_1	Expansin C-terminal domain;Lytic transglycolase	extracellular	2	14	28.7	High
O82691	Sucrose synthase OS=Solanum lycopersicum OX=4081 GN=sus3 PE=2 SV=1	4.0539	2.01931	2.243e-05	up	yes	4.212	1.039	1.069	0.963	1.085	4.088	4.481	4.067	BP:primary metabolic process;BP:metabolic process;BP:organic substance metabolic process;BP:oligosaccharide metabolic process;BP:cellular process;BP:disaccharide metabolic process;BP:sucrose metabolic process;BP:cellular metabolic process;BP:cellular carbohydrate metabolic process;BP:biological_process;BP:carbohydrate metabolic process;MF:sucrose synthase activity;MF:UDP-glucosyltransferase activ…	GO:0044238;GO:0008152;GO:0071704;GO:0009311;GO:0009987;GO:0005984;GO:0005985;GO:0044237;GO:0044262;GO:0008150;GO:0005975;GO:0016157;GO:0035251;GO:0046527;GO:0003824;GO:0016740;GO:0003674;GO:0016757;GO:0016758;GO:0008194	K00695	E2.4.1.13;E2.4.1.13;E2.4.1.13;E2.4.1.13;E2.4.1.13	sly00500;sly01100;sly01110	Starch and sucrose metabolism;Metabolic pathways;Biosynthesis of secondary metabolites	COG0438	M:Cell wall/membrane/envelope biogenesis	PF00862.20;PF00534.21;PF13692.7	Sucrose_synth;Glycos_transf_1;Glyco_trans_1_4	Sucrose synthase;Glycosyl transferases group 1;Glycosyl transferases group 1	cytoplasmic	16	32	92.5	High
A0A3Q7EW74	Uncharacterized protein OS=Solanum lycopersicum OX=4081 PE=4 SV=1	4.54603	2.18461	3.307e-06	up	yes	4.296	0.945	0.964	1.081	0.79	4.252	4.272	4.365	CC:intracellular membrane-bounded organelle;CC:vacuole;CC:cellular_component;CC:intracellular organelle;CC:membrane-bounded organelle;CC:organelle;CC:cellular anatomical entity;	GO:0043231;GO:0005773;GO:0005575;GO:0043229;GO:0043227;GO:0043226;GO:0110165	------	------	------	------	ENOG410YP31	T:Signal transduction mechanisms	PF04398.13	DUF538	Protein of unknown function, DUF538	extracellular	1	14	10.5	High
A0A3Q7E938	Uncharacterized protein OS=Solanum lycopersicum OX=4081 GN=543986 PE=3 SV=1	4.48832	2.16618	2.423e-07	up	yes	4.285	0.9547	0.983	0.939	0.942	4.362	4.206	4.287	BP:organic substance metabolic process;BP:defense response;BP:response to stress;BP:biological_process;BP:metabolic process;BP:primary metabolic process;BP:carbohydrate metabolic process;BP:response to stimulus;CC:anchored component of plasma membrane;CC:intrinsic component of plasma membrane;CC:intrinsic component of membrane;CC:anchored component of membrane;CC:extracellular space;CC:cellular a…	GO:0071704;GO:0006952;GO:0006950;GO:0008150;GO:0008152;GO:0044238;GO:0005975;GO:0050896;GO:0046658;GO:0031226;GO:0031224;GO:0031225;GO:0005615;GO:0110165;GO:0005575;GO:0015926;GO:0016798;GO:0003674;GO:0008422;GO:0016787;GO:0003824;GO:0004553;GO:0042973	------	------	------	------	ENOG410YAHP;ENOG410YARB	S:Function unknown;	PF00332.19	Glyco_hydro_17	Glycosyl hydrolases family 17	vacuolar	12	61	37.4	High
B1VK36	Carbonic anhydrase OS=Solanum lycopersicum OX=4081 GN=ca3 PE=2 SV=1	4.33777	2.11695	1.572e-05	up	yes	4.238	0.977	1.045	0.945	0.941	4.23	4.462	4.022	BP:cellular catabolic process;BP:carbon utilization;BP:nitrogen compound metabolic process;BP:cyanate metabolic process;BP:organic substance catabolic process;BP:organic substance metabolic process;BP:small molecule metabolic process;BP:cellular process;BP:cyanate catabolic process;BP:biological_process;BP:metabolic process;BP:catabolic process;BP:organonitrogen compound catabolic process;BP:orga…	GO:0044248;GO:0015976;GO:0006807;GO:0009439;GO:1901575;GO:0071704;GO:0044281;GO:0009987;GO:0009440;GO:0008150;GO:0008152;GO:0009056;GO:1901565;GO:1901564;GO:0044270;GO:0006082;GO:0034641;GO:0044237;GO:0003674;GO:0008270;GO:0043169;GO:0046914;GO:0016829;GO:0043167;GO:0046872;GO:0003824;GO:0004089;GO:0016835;GO:0016836;GO:0005488	K01673	cynT, can;cynT, can;cynT, can;cynT, can	sly00910;sly01100	Nitrogen metabolism;Metabolic pathways	COG0288	P:Inorganic ion transport and metabolism	PF00484.20	Pro_CA	Carbonic anhydrase	cytoplasmic	14	71	28.6	High
A0A3Q7HU74	Tr-type G domain-containing protein OS=Solanum lycopersicum OX=4081 PE=3 SV=1	3.18891	1.67306	0.009794	up	yes	3.967	1.244	1.216	1.519	0.997	5.056	3.142	3.703	CC:proton-transporting two-sector ATPase complex, catalytic domain;CC:membrane protein complex;CC:macromolecular complex;CC:cellular_component;MF:proton-transporting ATPase activity, rotational mechanism;MF:purine ribonucleoside triphosphate binding;MF:molecular_function;MF:binding;MF:nucleic acid binding;MF:guanyl nucleotide binding;MF:heterocyclic compound binding;MF:purine nucleoside binding;M…	GO:0033178;GO:0098796;GO:0032991;GO:0005575;GO:0046961;GO:0035639;GO:0003674;GO:0005488;GO:0003676;GO:0019001;GO:1901363;GO:0001883;GO:0001882;GO:0043168;GO:0042626;GO:0015318;GO:0022857;GO:0009678;GO:0000166;GO:0015399;GO:1901265;GO:0032549;GO:0017076;GO:0022804;GO:0005525;GO:0032561;GO:0016787;GO:0008324;GO:0042625;GO:0005215;GO:0008135;GO:0003924;GO:0017111;GO:0036094;GO:0003824;GO:0045182;GO:…	K02519;K02150	infB, MTIF2;infB, MTIF2;ATPeV1E, ATP6E;ATPeV1E, ATP6E;ATPeV1E, ATP6E	sly00190;sly01100;sly04145	Oxidative phosphorylation;Metabolic pathways;Phagosome	COG0532	L:Replication, recombination and repair	PF01991.19;PF00009.28;PF11987.9;PF01926.24	vATP-synt_E;GTP_EFTU;IF-2;MMR_HSR1	ATP synthase;Elongation factor Tu GTP binding domain;Translation-initiation factor 2;50S ribosome-binding GTPase	cytoplasmic	2	7	121.5	High
A0A3Q7IKF2	Uncharacterized protein OS=Solanum lycopersicum OX=4081 GN=544092 PE=3 SV=1	3.93493	1.97634	4.237e-06	up	yes	4.112	1.045	1.023	1.053	1.059	4.289	4.026	4.022	BP:organic substance metabolic process;BP:defense response;BP:response to stress;BP:biological_process;BP:metabolic process;BP:primary metabolic process;BP:carbohydrate metabolic process;BP:response to stimulus;CC:apoplast;CC:anchored component of plasma membrane;CC:intrinsic component of plasma membrane;CC:intrinsic component of membrane;CC:anchored component of membrane;CC:cellular anatomical e…	GO:0071704;GO:0006952;GO:0006950;GO:0008150;GO:0008152;GO:0044238;GO:0005975;GO:0050896;GO:0048046;GO:0046658;GO:0031226;GO:0031224;GO:0031225;GO:0110165;GO:0005575;GO:0005576;GO:0015926;GO:0016798;GO:0003674;GO:0008422;GO:0016787;GO:0003824;GO:0004553;GO:0042973	------	------	------	------	ENOG410YAHP	G:Carbohydrate transport and metabolism	PF00332.19	Glyco_hydro_17	Glycosyl hydrolases family 17	ER	12	64	37.8	High
A0A3Q7E969	t-SNARE coiled-coil homology domain-containing protein OS=Solanum lycopersicum OX=4081 GN=101262338 PE=3 SV=1	4.306	2.10635	5.997e-06	up	yes	4.154	0.9647	1.094	0.957	0.843	4.022	4.177	4.262	BP:protein localization;BP:vesicle fusion;BP:membrane fusion;BP:membrane organization;BP:peptide transport;BP:cellular component organization or biogenesis;BP:amide transport;BP:organelle localization by membrane tethering;BP:intracellular protein transport;BP:exocytosis;BP:cellular component organization;BP:nitrogen compound transport;BP:organic substance transport;BP:macromolecule localization;…	GO:0008104;GO:0006906;GO:0061025;GO:0061024;GO:0015833;GO:0071840;GO:0042886;GO:0140056;GO:0006886;GO:0006887;GO:0016043;GO:0071705;GO:0071702;GO:0033036;GO:0006810;GO:0140352;GO:0009987;GO:0045184;GO:0048278;GO:0008150;GO:0051649;GO:0051234;GO:0051179;GO:0051640;GO:0051641;GO:0006996;GO:0022406;GO:0046903;GO:0016192;GO:0046907;GO:0090174;GO:0032940;GO:0016050;GO:0048284;GO:0015031;GO:0031201;GO:…	K08486	STX1B_2_3;STX1B_2_3;STX1B_2_3;STX1B_2_3;STX1B_2_3	sly04130	SNARE interactions in vesicular transport	COG5074	S:Function unknown	PF00804.26;PF05739.20	Syntaxin;SNARE	Syntaxin;SNARE domain	cytoplasmic	2	8	34.2	High
A0A3Q7EMC4	Uncharacterized protein OS=Solanum lycopersicum OX=4081 PE=4 SV=1	6.08599	2.60549	1.721e-06	up	yes	4.374	0.7187	0.79	0.795	0.571	4.306	4.449	4.367	BP:interspecies interaction between organisms;BP:response to biotic stimulus;BP:response to external stimulus;BP:response to external biotic stimulus;BP:response to fungus;BP:response to stimulus;BP:response to bacterium;BP:defense response;BP:defense response to fungus;BP:response to stress;BP:defense response to other organism;BP:biological_process;BP:response to other organism;BP:defense respo…	GO:0044419;GO:0009607;GO:0009605;GO:0043207;GO:0009620;GO:0050896;GO:0009617;GO:0006952;GO:0050832;GO:0006950;GO:0098542;GO:0008150;GO:0051707;GO:0042742;GO:0003674;GO:0097367;GO:0008061;GO:0005488	K20547	CHIB;CHIB	sly01100;sly00520;sly04016	Metabolic pathways;Amino sugar and nucleotide sugar metabolism;MAPK signaling pathway - plant	COG3979	S:Function unknown	PF00967.18;PF00187.20	Barwin;Chitin_bind_1	Barwin family;Chitin recognition protein	extracellular	4	20	42.6	High
A0A3Q7FQP4	Uncharacterized protein OS=Solanum lycopersicum OX=4081 GN=101255971 PE=3 SV=1	5.13891	2.36146	1.113e-05	up	yes	4.236	0.8243	0.841	0.816	0.816	4.093	4.487	4.128	BP:phosphate ion transmembrane transport;BP:anion transport;BP:transmembrane transport;BP:inorganic anion transmembrane transport;BP:inorganic anion transport;BP:cellular process;BP:ion transport;BP:transport;BP:phosphate ion transport;BP:ion transmembrane transport;BP:biological_process;BP:establishment of localization;BP:localization;BP:inorganic ion transmembrane transport;BP:anion transmembra…	GO:0035435;GO:0006820;GO:0055085;GO:0098661;GO:0015698;GO:0009987;GO:0006811;GO:0006810;GO:0006817;GO:0034220;GO:0008150;GO:0051234;GO:0051179;GO:0098660;GO:0098656;GO:0098573;GO:0031305;GO:0031304;GO:0031301;GO:0031300;GO:0032592;GO:0043227;GO:0043226;GO:0031224;GO:0016021;GO:0005739;GO:0110165;GO:0043229;GO:0043231;GO:0005575;GO:0015318;GO:0005215;GO:0015291;GO:0005315;GO:0022857;GO:0022804;GO:…	K14684;K15102	SLC25A3, PHC, PIC;SLC25A3, PHC, PIC;SLC25A3, PHC, PIC;SLC25A3, PHC, PIC;SLC25A23S	------	------	ENOG410XPST	S:Function unknown	PF00153.28	Mito_carr	Mitochondrial carrier protein	chloroplast	5	22	37.6	High
A0A3Q7GQJ1	Protein transport protein Sec61 subunit beta OS=Solanum lycopersicum OX=4081 GN=101245464 PE=3 SV=1	3.04073	1.60442	6.98e-05	up	yes	3.807	1.252	1.022	1.48	1.253	3.898	3.667	3.856	BP:protein localization;BP:peptide transport;BP:amide transport;BP:nitrogen compound transport;BP:organic substance transport;BP:macromolecule localization;BP:cellular process;BP:transport;BP:establishment of protein localization;BP:biological_process;BP:establishment of localization in cell;BP:establishment of localization;BP:localization;BP:cellular localization;BP:intracellular transport;BP:pr…	GO:0008104;GO:0015833;GO:0042886;GO:0071705;GO:0071702;GO:0033036;GO:0009987;GO:0006810;GO:0045184;GO:0008150;GO:0051649;GO:0051234;GO:0051179;GO:0051641;GO:0046907;GO:0015031;GO:0006886;GO:0005784;GO:0031224;GO:0016021;GO:0110165;GO:0071256;GO:0032991;GO:0005575;GO:0098796	K09481	SEC61B, SBH2;SEC61B, SBH2;SEC61B, SBH2;SEC61B, SBH2	sly03060;sly04141;sly04145	Protein export;Protein processing in endoplasmic reticulum;Phagosome	ENOG4111UAR	U:Intracellular trafficking, secretion, and vesicular transport	PF03911.17	Sec61_beta	Sec61beta family	ER	1	18	11.2	High
A0A3Q7HVI4	Uncharacterized protein OS=Solanum lycopersicum OX=4081 PE=3 SV=1	4.08853	2.03158	7.085e-05	up	yes	4.064	0.994	1.024	0.983	0.975	4.421	3.839	3.933	CC:integral component of membrane;CC:cellular_component;CC:cellular anatomical entity;CC:intrinsic component of membrane;MF:serine-type endopeptidase activity;MF:endopeptidase activity;MF:hydrolase activity, acting on acid phosphorus-nitrogen bonds;MF:hydrolase activity;MF:serine hydrolase activity;MF:catalytic activity, acting on a protein;MF:catalytic activity;MF:peptidase activity, acting on L…	GO:0016021;GO:0005575;GO:0110165;GO:0031224;GO:0004252;GO:0004175;GO:0016825;GO:0016787;GO:0017171;GO:0140096;GO:0003824;GO:0070011;GO:0003674;GO:0008233;GO:0008236	------	------	------	------	COG1404	O:Posttranslational modification, protein turnover, chaperones	PF00082.23;PF17766.2;PF02225.23;PF05922.17	Peptidase_S8;fn3_6;PA;Inhibitor_I9	Subtilase family;Fibronectin type-III domain;PA domain;Peptidase inhibitor I9	Golgi apparatus	18	42	157.3	High
A0A3Q7G7T0	Peroxidase OS=Solanum lycopersicum OX=4081 PE=3 SV=1	3.99802	1.99928	2.223e-08	up	yes	4.034	1.009	1.005	1.048	0.975	4.042	4.046	4.013	BP:cellular catabolic process;BP:hydrogen peroxide catabolic process;BP:cellular process;BP:reactive oxygen species metabolic process;BP:response to stress;BP:biological_process;BP:metabolic process;BP:catabolic process;BP:response to oxidative stress;BP:response to stimulus;BP:cellular metabolic process;BP:hydrogen peroxide metabolic process;CC:cellular anatomical entity;CC:cellular_component;CC…	GO:0044248;GO:0042744;GO:0009987;GO:0072593;GO:0006950;GO:0008150;GO:0008152;GO:0009056;GO:0006979;GO:0050896;GO:0044237;GO:0042743;GO:0110165;GO:0005575;GO:0005576;GO:0003674;GO:0005488;GO:1901363;GO:0016491;GO:0043169;GO:0043167;GO:0046872;GO:0020037;GO:0016209;GO:0003824;GO:0016684;GO:0046906;GO:0097159;GO:0004601	K00430	E1.11.1.7;E1.11.1.7;E1.11.1.7;E1.11.1.7;E1.11.1.7	sly00940;sly01100;sly01110	Phenylpropanoid biosynthesis;Metabolic pathways;Biosynthesis of secondary metabolites	ENOG410ZMT4	G:Carbohydrate transport and metabolism	PF00141.24	peroxidase	Peroxidase	extracellular	20	46	69.5	High
A0A3Q7G7A3	Uncharacterized protein OS=Solanum lycopersicum OX=4081 PE=3 SV=1	4.33938	2.11749	1.031e-05	up	yes	4.089	0.9423	0.991	0.871	0.965	3.997	4.305	3.966	CC:integral component of membrane;CC:cellular_component;CC:cellular anatomical entity;CC:intrinsic component of membrane;MF:cation binding;MF:monooxygenase activity;MF:heme binding;MF:transition metal ion binding;MF:tetrapyrrole binding;MF:organic cyclic compound binding;MF:oxidoreductase activity, acting on paired donors, with incorporation or reduction of molecular oxygen;MF:ion binding;MF:cata…	GO:0016021;GO:0005575;GO:0110165;GO:0031224;GO:0043169;GO:0004497;GO:0020037;GO:0046914;GO:0046906;GO:0097159;GO:0016705;GO:0043167;GO:0003824;GO:0003674;GO:0005488;GO:0005506;GO:0046872;GO:1901363;GO:0016491	------	------	------	------	COG2124	C:Energy production and conversion	PF00067.23	p450	Cytochrome P450	extracellular	4	5	113.2	High
P93224	Non-specific lipid-transfer protein 2 OS=Solanum lycopersicum OX=4081 GN=LE16 PE=2 SV=1	3.80714	1.92871	1.604e-06	up	yes	3.948	1.037	1.015	1.082	1.013	3.88	3.891	4.072	BP:transport;BP:lipid transport;BP:organic substance transport;BP:biological_process;BP:establishment of localization;BP:localization;CC:membrane;CC:cellular_component;CC:cellular anatomical entity;MF:lipid binding;MF:molecular_function;MF:binding;	GO:0006810;GO:0006869;GO:0071702;GO:0008150;GO:0051234;GO:0051179;GO:0016020;GO:0005575;GO:0110165;GO:0008289;GO:0003674;GO:0005488	------	------	------	------	ENOG410YWBC	U:Intracellular trafficking, secretion, and vesicular transport	PF00234.23	Tryp_alpha_amyl	Protease inhibitor/seed storage/LTP family	extracellular	2	45	11.5	High
A0A3Q7IJN4	Peroxidase OS=Solanum lycopersicum OX=4081 PE=3 SV=1	3.74	1.90304	2.207e-06	up	yes	3.927	1.05	1.134	0.965	1.051	3.907	4.024	3.849	BP:cellular catabolic process;BP:hydrogen peroxide catabolic process;BP:hydrogen peroxide metabolic process;BP:cellular process;BP:reactive oxygen species metabolic process;BP:response to stress;BP:biological_process;BP:metabolic process;BP:catabolic process;BP:response to oxidative stress;BP:response to stimulus;BP:cellular metabolic process;CC:intrinsic component of membrane;CC:integral compone…	GO:0044248;GO:0042744;GO:0042743;GO:0009987;GO:0072593;GO:0006950;GO:0008150;GO:0008152;GO:0009056;GO:0006979;GO:0050896;GO:0044237;GO:0031224;GO:0016021;GO:0110165;GO:0005575;GO:0005488;GO:1901363;GO:0016491;GO:0043169;GO:0043167;GO:0046872;GO:0020037;GO:0016209;GO:0003824;GO:0016684;GO:0046906;GO:0097159;GO:0003674;GO:0004601	K00430	E1.11.1.7;E1.11.1.7;E1.11.1.7;E1.11.1.7;E1.11.1.7	sly00940;sly01100;sly01110	Phenylpropanoid biosynthesis;Metabolic pathways;Biosynthesis of secondary metabolites	ENOG41116QV;ENOG410YAA5	S:Function unknown;	PF00141.24	peroxidase	Peroxidase	ER	2	6	77.9	High
A0A3Q7FR24	Uncharacterized protein OS=Solanum lycopersicum OX=4081 GN=101262296 PE=3 SV=1	3.03922	1.6037	1.174e-05	up	yes	3.72	1.224	1.233	1.318	1.122	3.807	3.572	3.781	CC:integral component of membrane;CC:cellular_component;CC:intrinsic component of membrane;CC:cellular anatomical entity;MF:enzyme regulator activity;MF:endopeptidase inhibitor activity;MF:peptidase regulator activity;MF:molecular_function;MF:peptidase inhibitor activity;MF:enzyme inhibitor activity;MF:molecular function regulator;MF:endopeptidase regulator activity;	GO:0016021;GO:0005575;GO:0031224;GO:0110165;GO:0030234;GO:0004866;GO:0061134;GO:0003674;GO:0030414;GO:0004857;GO:0098772;GO:0061135	------	------	------	------	ENOG410YHN1	O:Posttranslational modification, protein turnover, chaperones	PF00197.19	Kunitz_legume	Trypsin and protease inhibitor	ER	7	34	26.9	High
A0A3Q7FMB9	Uncharacterized protein OS=Solanum lycopersicum OX=4081 GN=101257446 PE=4 SV=1	4.10486	2.03733	4.916e-06	up	yes	3.946	0.9613	1.006	1.026	0.852	3.814	3.967	4.058	BP:positive regulation of cellular amide metabolic process;BP:positive regulation of mitochondrial translation;BP:regulation of primary metabolic process;BP:regulation of metabolic process;BP:positive regulation of cellular biosynthetic process;BP:regulation of protein metabolic process;BP:positive regulation of cellular metabolic process;BP:regulation of cellular metabolic process;BP:positive re…	GO:0034250;GO:0070131;GO:0080090;GO:0019222;GO:0031328;GO:0051246;GO:0031325;GO:0031323;GO:0010628;GO:0050789;GO:0009893;GO:0010604;GO:0010608;GO:0009891;GO:2000112;GO:0051247;GO:0032270;GO:0031326;GO:0048518;GO:0065007;GO:0045727;GO:0010468;GO:0060255;GO:0009889;GO:0034248;GO:0008150;GO:0051171;GO:0051173;GO:0062125;GO:0070129;GO:0050794;GO:0032268;GO:0010557;GO:0010556;GO:0006417;GO:0048522;GO:…	K15414	C1QBP;C1QBP;C1QBP;C1QBP	------	------	ENOG4111MS5	O:Posttranslational modification, protein turnover, chaperones	PF02330.17	MAM33	Mitochondrial glycoprotein	mitochondrial	1	5	29.1	High
A0A3Q7GBK4	TP_methylase domain-containing protein OS=Solanum lycopersicum OX=4081 PE=3 SV=1	3.26163	1.70559	2.601e-05	up	yes	3.715	1.139	1.178	1.063	1.175	3.495	3.791	3.859	BP:biological_process;BP:metabolic process;BP:methylation;MF:catalytic activity;MF:transferase activity;MF:transferase activity, transferring one-carbon groups;MF:molecular_function;MF:methyltransferase activity;	GO:0008150;GO:0008152;GO:0032259;GO:0003824;GO:0016740;GO:0016741;GO:0003674;GO:0008168	K07056	rsmI	------	------	COG0313	S:Function unknown	PF00590.21	TP_methylase	Tetrapyrrole	cytoplasmic	1	3	45.2	Medium
A0A3Q7JDW8	Non-specific lipid-transfer protein OS=Solanum lycopersicum OX=4081 PE=3 SV=1	3.54511	1.82583	9.196e-05	up	yes	3.772	1.064	1.012	1.12	1.061	3.502	4.079	3.734	BP:transport;BP:lipid transport;BP:organic substance transport;BP:biological_process;BP:establishment of localization;BP:localization;CC:membrane;CC:cellular_component;CC:cellular anatomical entity;MF:lipid binding;MF:molecular_function;MF:binding;	GO:0006810;GO:0006869;GO:0071702;GO:0008150;GO:0051234;GO:0051179;GO:0016020;GO:0005575;GO:0110165;GO:0008289;GO:0003674;GO:0005488	------	------	------	------	ENOG410YX3Q;ENOG410YWBC	U:Intracellular trafficking, secretion, and vesicular transport;	PF00234.23	Tryp_alpha_amyl	Protease inhibitor/seed storage/LTP family	extracellular	1	5	16.5	High
A0A3Q7EXR1	4-coumarate--CoA ligase OS=Solanum lycopersicum OX=4081 PE=4 SV=1	4.24289	2.08505	5.969e-06	up	yes	3.864	0.9107	0.94	0.93	0.862	4.032	3.838	3.723	MF:catalytic activity;MF:molecular_function;	GO:0003824;GO:0003674	------	------	------	------	COG0318;COG0318	I:Lipid transport and metabolism;Q:Secondary metabolites biosynthesis, transport and catabolism	PF00501.29;PF13193.7	AMP-binding;AMP-binding_C	AMP-binding enzyme;AMP-binding enzyme C-terminal domain	peroxisomal	1	2	61	High
K7X479	Dehydrodolichyl diphosphate synthase CPT5, chloroplastic OS=Solanum lycopersicum OX=4081 GN=CPT5 PE=1 SV=1	3.96626	1.98778	6.692e-06	up	yes	3.785	0.9543	0.837	1.031	0.995	3.812	3.891	3.652	BP:response to stress;BP:polyprenol metabolic process;BP:polyprenol biosynthetic process;BP:cellular biosynthetic process;BP:small molecule metabolic process;BP:small molecule biosynthetic process;BP:cellular component organization or biogenesis;BP:organic substance biosynthetic process;BP:cellular component organization;BP:organic substance metabolic process;BP:lipid metabolic process;BP:respons…	GO:0006950;GO:0016093;GO:0016094;GO:0044249;GO:0044281;GO:0044283;GO:0071840;GO:1901576;GO:0016043;GO:0071704;GO:0006629;GO:0009628;GO:0006720;GO:0046165;GO:0009987;GO:0009058;GO:0008150;GO:0008152;GO:0009266;GO:0009409;GO:0044255;GO:0008610;GO:0044238;GO:0061024;GO:0050896;GO:0009668;GO:0044237;GO:0008299;GO:0006066;GO:1901617;GO:1901615;GO:0009532;GO:0009570;GO:0110165;GO:0005575;GO:0003674;GO:…	K11778	DHDDS, RER2, SRT1;DHDDS, RER2, SRT1;DHDDS, RER2, SRT1;DHDDS, RER2, SRT1	sly00900;sly01110	Terpenoid backbone biosynthesis;Biosynthesis of secondary metabolites	COG0020	I:Lipid transport and metabolism	PF01255.20	Prenyltransf	Putative undecaprenyl diphosphate synthase	mitochondrial	3	10	35.5	High
A0A3Q7JI41	Glycosyltransferase OS=Solanum lycopersicum OX=4081 PE=3 SV=1	3.8702	1.95241	0.0009895	up	yes	3.763	0.9723	0.849	1.215	0.853	3.571	4.351	3.368	CC:intracellular membrane-bounded organelle;CC:membrane-bounded organelle;CC:integral component of membrane;CC:intracellular organelle;CC:cellular_component;CC:cellular anatomical entity;CC:organelle;CC:intrinsic component of membrane;MF:catalytic activity;MF:transferase activity;MF:molecular_function;MF:transferase activity, transferring glycosyl groups;MF:transferase activity, transferring hexo…	GO:0043231;GO:0043227;GO:0016021;GO:0043229;GO:0005575;GO:0110165;GO:0043226;GO:0031224;GO:0003824;GO:0016740;GO:0003674;GO:0016757;GO:0016758;GO:0008194	------	------	------	------	COG1819	O:Posttranslational modification, protein turnover, chaperones	PF00201.19	UDPGT	UDP-glucoronosyl and UDP-glucosyl transferase	cytoplasmic	1	3	66.7	High
K4D422	UDP-glycosyltransferase 73C4 OS=Solanum lycopersicum OX=4081 GN=UGT73C4 PE=2 SV=1	2.96396	1.56752	9.578e-05	up	yes	3.536	1.193	1.178	1.009	1.392	3.477	3.731	3.401	CC:cytoplasm;CC:intracellular membrane-bounded organelle;CC:nucleus;CC:intracellular organelle;CC:cellular_component;CC:membrane-bounded organelle;CC:organelle;CC:cellular anatomical entity;MF:UDP-glycosyltransferase activity;MF:catalytic activity;MF:transferase activity;MF:molecular_function;MF:transferase activity, transferring glycosyl groups;MF:transferase activity, transferring hexosyl group…	GO:0005737;GO:0043231;GO:0005634;GO:0043229;GO:0005575;GO:0043227;GO:0043226;GO:0110165;GO:0008194;GO:0003824;GO:0016740;GO:0003674;GO:0016757;GO:0016758	K13496	UGT73C;UGT73C;UGT73C;UGT73C	sly00908;sly01110	Zeatin biosynthesis;Biosynthesis of secondary metabolites	COG1819	S:Function unknown	PF00201.19	UDPGT	UDP-glucoronosyl and UDP-glucosyl transferase	cytoplasmic	3	7	39.5	High
A0A3Q7FR78	Uncharacterized protein OS=Solanum lycopersicum OX=4081 GN=101251462 PE=4 SV=1	5.14624	2.36352	1.733e-05	up	yes	3.959	0.7693	0.848	0.73	0.73	3.721	4.149	4.007	BP:developmental process;BP:phloem development;BP:phloem or xylem histogenesis;BP:anatomical structure development;BP:tissue development;BP:biological_process;	GO:0032502;GO:0010088;GO:0010087;GO:0048856;GO:0009888;GO:0008150	------	------	------	------	ENOG4111ADI	P:Inorganic ion transport and metabolism	PF14576.7;PF14577.7	SEO_N;SEO_C	Sieve element occlusion N-terminus;Sieve element occlusion C-terminus	cytoplasmic	4	6	82.5	High
K4D1G8	Glyco_hydro_19_cat domain-containing protein OS=Solanum lycopersicum OX=4081 PE=4 SV=1	2.95812	1.56468	0.000548	up	yes	3.532	1.194	1.102	1.054	1.426	3.244	3.918	3.433	BP:host programmed cell death induced by symbiont;BP:organonitrogen compound metabolic process;BP:cellular catabolic process;BP:cell wall macromolecule metabolic process;BP:nitrogen compound metabolic process;BP:cell death;BP:plant-type hypersensitive response;BP:immune system process;BP:organic substance catabolic process;BP:cellular macromolecule catabolic process;BP:cellular macromolecule meta…	GO:0034050;GO:1901564;GO:0044248;GO:0044036;GO:0006807;GO:0008219;GO:0009626;GO:0002376;GO:1901575;GO:0044265;GO:0044260;GO:0016998;GO:0051707;GO:0006022;GO:1901136;GO:0044419;GO:0071704;GO:0006032;GO:0046348;GO:0006040;GO:0045087;GO:0009987;GO:0051716;GO:0006952;GO:0012501;GO:0006950;GO:0008150;GO:0008152;GO:0006955;GO:0009607;GO:0000272;GO:0009056;GO:0009057;GO:1901565;GO:0044238;GO:1901071;GO:…	K20547	CHIB;CHIB;CHIB;CHIB;CHIB	sly01100;sly00520;sly04016	Metabolic pathways;Amino sugar and nucleotide sugar metabolism;MAPK signaling pathway - plant	COG3979	S:Function unknown	PF00182.20	Glyco_hydro_19	Chitinase class I	cytoplasmic	1	27	18.8	High
Q5UNS1	Arginase 2 OS=Solanum lycopersicum OX=4081 GN=ARG2 PE=2 SV=1	2.54812	1.34943	0.001938	up	yes	3.389	1.33	1.189	1.835	0.966	3.267	3.282	3.618	BP:polyamine biosynthetic process;BP:carboxylic acid metabolic process;BP:polyamine metabolic process;BP:cellular biogenic amine biosynthetic process;BP:cellular nitrogen compound metabolic process;BP:nitrogen compound metabolic process;BP:glutamine family amino acid metabolic process;BP:organic substance biosynthetic process;BP:putrescine biosynthetic process from arginine, using agmatinase;BP:p…	GO:0006596;GO:0019752;GO:0006595;GO:0042401;GO:0034641;GO:0006807;GO:0009064;GO:1901576;GO:0033389;GO:0033388;GO:1901566;GO:0006520;GO:0006525;GO:0071704;GO:1901605;GO:0009987;GO:0009308;GO:0009309;GO:0009445;GO:0009446;GO:0009058;GO:0008150;GO:0008152;GO:0043436;GO:0044271;GO:0044238;GO:1901564;GO:0006576;GO:0006082;GO:0044106;GO:0044237;GO:0044249;GO:0044281;GO:0003674;GO:0005488;GO:0043169;GO:…	K01476	E3.5.3.1, rocF, arg;E3.5.3.1, rocF, arg	sly00330;sly01230;sly01100;sly00220;sly01110	Arginine and proline metabolism;Biosynthesis of amino acids;Metabolic pathways;Arginine biosynthesis;Biosynthesis of secondary metabolites	COG0010	E:Amino acid transport and metabolism	PF00491.22	Arginase	Arginase family	chloroplast	1	52	36.8	High
A0A3Q7EJ69	Uncharacterized protein OS=Solanum lycopersicum OX=4081 PE=3 SV=1	2.07497	1.05309	0.02013	up	yes	3.183	1.534	1.42	1.782	1.401	4.011	2.92	2.618	MF:serine-type endopeptidase activity;MF:endopeptidase activity;MF:hydrolase activity, acting on acid phosphorus-nitrogen bonds;MF:hydrolase activity;MF:serine hydrolase activity;MF:catalytic activity, acting on a protein;MF:catalytic activity;MF:peptidase activity, acting on L-amino acid peptides;MF:molecular_function;MF:peptidase activity;MF:serine-type peptidase activity;	GO:0004252;GO:0004175;GO:0016825;GO:0016787;GO:0017171;GO:0140096;GO:0003824;GO:0070011;GO:0003674;GO:0008233;GO:0008236	------	------	------	------	COG1404	O:Posttranslational modification, protein turnover, chaperones	PF00082.23;PF17766.2;PF05922.17	Peptidase_S8;fn3_6;Inhibitor_I9	Subtilase family;Fibronectin type-III domain;Peptidase inhibitor I9	extracellular	1	9	84.9	High
A0A3Q7I7Y3	Jacalin-type lectin domain-containing protein OS=Solanum lycopersicum OX=4081 PE=3 SV=1	2.83727	1.5045	9.457e-05	up	yes	3.487	1.229	1.089	1.3	1.297	3.599	3.624	3.237	MF:molecular_function;MF:carbohydrate binding;MF:binding;	GO:0003674;GO:0030246;GO:0005488	------	------	------	------	ENOG411155B	S:Function unknown	PF01419.18	Jacalin	Jacalin-like lectin domain	cytoplasmic	2	23	17.2	High
A0A3Q7FB83	Phospho-2-dehydro-3-deoxyheptonate aldolase OS=Solanum lycopersicum OX=4081 PE=3 SV=1	3.42669	1.77682	0.0009011	up	yes	3.646	1.064	1.116	1.106	0.971	3.927	3.07	3.941	BP:response to external biotic stimulus;BP:response to symbiotic fungus;BP:interspecies interaction between organisms;BP:response to cadmium ion;BP:biological_process;BP:response to metal ion;BP:response to chemical;BP:response to inorganic substance;BP:response to other organism;BP:response to biotic stimulus;BP:response to external stimulus;BP:response to fungus;BP:response to stimulus;BP:respo…	GO:0043207;GO:0009610;GO:0044419;GO:0046686;GO:0008150;GO:0010038;GO:0042221;GO:0010035;GO:0051707;GO:0009607;GO:0009605;GO:0009620;GO:0050896;GO:0009608;GO:0110165;GO:0005575;GO:0005829;GO:0004497;GO:0003674;GO:0016491;GO:0016703;GO:0016701;GO:0003824;GO:0018580	K01626	E2.5.1.54, aroF, aroG, aroH;E2.5.1.54, aroF, aroG, aroH;E2.5.1.54, aroF, aroG, aroH;E2.5.1.54, aroF, aroG, aroH	sly01230;sly01100;sly00400;sly01110	Biosynthesis of amino acids;Metabolic pathways;Phenylalanine, tyrosine and tryptophan biosynthesis;Biosynthesis of secondary metabolites	COG2070	S:Function unknown	PF01474.17;PF03060.16;PF01070.19;PF00005.28	DAHP_synth_2;NMO;FMN_dh;ABC_tran	Class-II DAHP synthetase family;Nitronate monooxygenase;FMN-dependent dehydrogenase;ABC transporter	cytoplasmic	9	25	64.5	High
A0A3Q7FAC9	ATP synthase subunit beta OS=Solanum lycopersicum OX=4081 GN=101264167 PE=3 SV=1	3.73479	1.90103	9.379e-06	up	yes	3.715	0.9947	1.104	0.935	0.945	3.572	3.728	3.846	BP:nucleotide biosynthetic process;BP:small molecule metabolic process;BP:organic cyclic compound biosynthetic process;BP:organic cyclic compound metabolic process;BP:mitochondrial transmembrane transport;BP:ribonucleoside triphosphate metabolic process;BP:purine ribonucleoside triphosphate biosynthetic process;BP:purine ribonucleoside triphosphate metabolic process;BP:ribonucleoside triphosphate…	GO:0009165;GO:0044281;GO:1901362;GO:1901360;GO:1990542;GO:0009199;GO:0009206;GO:0009205;GO:0009201;GO:0046034;GO:0006839;GO:0046483;GO:1901564;GO:1901566;GO:0006163;GO:0006164;GO:0019637;GO:0019438;GO:0006119;GO:0009141;GO:0009142;GO:0009144;GO:0009145;GO:0006807;GO:1901576;GO:0098662;GO:0098660;GO:0018130;GO:0006812;GO:0006811;GO:0006810;GO:0009152;GO:0009150;GO:0009260;GO:0008150;GO:0008152;GO:…	K02112;K02133;K02147	ATPeF1B, ATP5B, ATP2;ATPeF1B, ATP5B, ATP2;ATPeF1B, ATP5B, ATP2;ATPF1B, atpD;ATPeV1B, ATP6B	sly00190;sly01100;sly00195;sly04145	Oxidative phosphorylation;Metabolic pathways;Photosynthesis;Phagosome	COG0055	C:Energy production and conversion	PF00006.26;PF02874.24;PF11421.9	ATP-synt_ab;ATP-synt_ab_N;Synthase_beta	ATP synthase alpha/beta family, nucleotide-binding domain;ATP synthase alpha/beta family, beta-barrel domain;ATP synthase F1 beta subunit	chloroplast	1	43	59.4	High
A0A3Q7EPS2	Germin-like protein OS=Solanum lycopersicum OX=4081 PE=3 SV=1	4.66667	2.22239	1.077e-05	up	yes	3.878	0.831	0.838	0.883	0.772	4.089	3.806	3.74	CC:cellular_component;CC:cell wall;CC:external encapsulating structure;CC:apoplast;CC:extracellular region;CC:cellular anatomical entity;MF:transition metal ion binding;MF:cation binding;MF:manganese ion binding;MF:ion binding;MF:molecular_function;MF:binding;MF:nutrient reservoir activity;MF:metal ion binding;	GO:0005575;GO:0005618;GO:0030312;GO:0048046;GO:0005576;GO:0110165;GO:0046914;GO:0043169;GO:0030145;GO:0043167;GO:0003674;GO:0005488;GO:0045735;GO:0046872	------	------	------	------	ENOG410YERY	S:Function unknown	PF00190.23;PF07883.12	Cupin_1;Cupin_2	Cupin;Cupin domain	extracellular	1	15	26.4	High
A0A0H5BXV2	Non-specific lipid-transfer protein (Fragment) OS=Solanum lycopersicum OX=4081 GN=ltp PE=3 SV=1	3.34935	1.74388	1.824e-06	up	yes	3.624	1.082	1.072	1.185	0.988	3.656	3.595	3.621	BP:transport;BP:lipid transport;BP:organic substance transport;BP:biological_process;BP:establishment of localization;BP:localization;CC:membrane;CC:cellular_component;CC:cellular anatomical entity;MF:lipid binding;MF:molecular_function;MF:binding;	GO:0006810;GO:0006869;GO:0071702;GO:0008150;GO:0051234;GO:0051179;GO:0016020;GO:0005575;GO:0110165;GO:0008289;GO:0003674;GO:0005488	------	------	------	------	ENOG410YWBC	M:Cell wall/membrane/envelope biogenesis	PF00234.23	Tryp_alpha_amyl	Protease inhibitor/seed storage/LTP family	cytoplasmic	3	47	9.7	High
A0A3Q7EAU6	Uncharacterized protein OS=Solanum lycopersicum OX=4081 GN=101259868 PE=4 SV=1	2.75199	1.46048	3.512e-05	up	yes	3.451	1.254	1.198	1.343	1.221	3.494	3.263	3.597	CC:cellular_component;CC:integral component of membrane;CC:cellular anatomical entity;CC:intrinsic component of membrane;	GO:0005575;GO:0016021;GO:0110165;GO:0031224	------	------	------	------	COG2801	L:Replication, recombination and repair	PF14223.7	Retrotran_gag_2	gag-polypeptide of LTR copia-type	cytoplasmic	1	7	17.7	High
A0A3Q7F2H5	Uncharacterized protein OS=Solanum lycopersicum OX=4081 PE=3 SV=1	3.61811	1.85524	1.529e-05	up	yes	3.676	1.016	0.934	1.022	1.091	3.49	3.813	3.725	MF:serine-type endopeptidase activity;MF:endopeptidase activity;MF:hydrolase activity, acting on acid phosphorus-nitrogen bonds;MF:hydrolase activity;MF:serine hydrolase activity;MF:catalytic activity, acting on a protein;MF:catalytic activity;MF:peptidase activity, acting on L-amino acid peptides;MF:molecular_function;MF:peptidase activity;MF:serine-type peptidase activity;	GO:0004252;GO:0004175;GO:0016825;GO:0016787;GO:0017171;GO:0140096;GO:0003824;GO:0070011;GO:0003674;GO:0008233;GO:0008236	------	------	------	------	COG1404	C:Energy production and conversion	PF00082.23;PF17766.2;PF05922.17	Peptidase_S8;fn3_6;Inhibitor_I9	Subtilase family;Fibronectin type-III domain;Peptidase inhibitor I9	extracellular	4	8	87.8	High
K4CWC4	PR10 protein OS=Solanum lycopersicum OX=4081 PE=2 SV=1	3.86621	1.95092	3.695e-07	up	yes	3.722	0.9627	1.031	0.909	0.948	3.677	3.761	3.728	BP:regulation of primary metabolic process;BP:regulation of metabolic process;BP:regulation of phosphatase activity;BP:regulation of cellular metabolic process;BP:signal transduction;BP:regulation of phosphate metabolic process;BP:regulation of biological process;BP:abscisic acid-activated signaling pathway;BP:regulation of protein metabolic process;BP:regulation of protein serine/threonine phosp…	GO:0080090;GO:0019222;GO:0010921;GO:0031323;GO:0007165;GO:0019220;GO:0050789;GO:0009738;GO:0051246;GO:0080163;GO:0065007;GO:0031399;GO:0065009;GO:0009755;GO:0050790;GO:0060255;GO:0009987;GO:0050794;GO:0006952;GO:0006950;GO:0008150;GO:0051171;GO:0035303;GO:0035304;GO:0043666;GO:0051336;GO:0051174;GO:0032268;GO:0009607;GO:0050896;GO:0043229;GO:0043227;GO:0005737;GO:0005634;GO:0043226;GO:0110165;GO:…	------	------	------	------	ENOG410YZ38;ENOG4111MZ2	S:Function unknown;	PF00407.20	Bet_v_1	Pathogenesis-related protein Bet v 1 family	cytoplasmic	8	74	17.4	High
O82000	Hexose transporter protein OS=Solanum lycopersicum OX=4081 PE=2 SV=1	3.37711	1.75579	0.002242	up	yes	3.6	1.066	1.131	0.99	1.077	4.319	3.169	3.312	BP:glucose import;BP:localization;BP:carbohydrate transmembrane transport;BP:hexose transport;BP:carbohydrate transport;BP:transport;BP:monosaccharide transport;BP:biological_process;BP:establishment of localization;BP:transmembrane transport;BP:organic substance transport;BP:glucose transmembrane transport;BP:cellular process;CC:intrinsic component of plasma membrane;CC:intrinsic component of me…	GO:0046323;GO:0051179;GO:0034219;GO:0008645;GO:0008643;GO:0006810;GO:0015749;GO:0008150;GO:0051234;GO:0055085;GO:0071702;GO:1904659;GO:0009987;GO:0031226;GO:0031224;GO:0016021;GO:0110165;GO:0005887;GO:0005575;GO:0003674;GO:0015291;GO:0015075;GO:0015318;GO:0022857;GO:0005402;GO:0015144;GO:0015295;GO:0015294;GO:0005351;GO:0015293;GO:0005215;GO:0008324;GO:0022890;GO:0015077;GO:0022804;GO:0022853;GO:…	------	------	------	------	ENOG410XNQK	S:Function unknown	PF00083.25;PF07690.17	Sugar_tr;MFS_1	Sugar;Major Facilitator Superfamily	peroxisomal	3	7	57.6	High
Q0H8U4	Pathogenesis-related protein OS=Solanum lycopersicum OX=4081 GN=PR1 PE=2 SV=1	3.35981	1.74838	0.001466	up	yes	3.595	1.07	1.05	1.058	1.101	4.215	3.122	3.449	BP:response to biotic stimulus;BP:response to stimulus;BP:defense response;BP:response to stress;BP:biological_process;CC:cellular_component;CC:extracellular space;CC:extracellular region;CC:cellular anatomical entity;	GO:0009607;GO:0050896;GO:0006952;GO:0006950;GO:0008150;GO:0005575;GO:0005615;GO:0005576;GO:0110165	K13449	PR1;PR1;PR1;PR1;PR1	sly04626;sly04075;sly04016	Plant-pathogen interaction;Plant hormone signal transduction;MAPK signaling pathway - plant	COG2340	S:Function unknown	PF00188.27	CAP	Cysteine-rich secretory protein family	cytoplasmic	4	80	15	High
A0A3Q7F625	Catechol oxidase OS=Solanum lycopersicum OX=4081 PE=3 SV=1	4.38641	2.13304	9.577e-07	up	yes	3.771	0.8597	0.94	0.803	0.836	3.766	3.845	3.703	BP:pigment metabolic process;BP:metabolic process;BP:biological_process;BP:pigment biosynthetic process;MF:cation binding;MF:oxidoreductase activity, acting on diphenols and related substances as donors, oxygen as acceptor;MF:catechol oxidase activity;MF:ion binding;MF:catalytic activity;MF:molecular_function;MF:binding;MF:oxidoreductase activity, acting on diphenols and related substances as don…	GO:0042440;GO:0008152;GO:0008150;GO:0046148;GO:0043169;GO:0016682;GO:0004097;GO:0043167;GO:0003824;GO:0003674;GO:0005488;GO:0016679;GO:0046872;GO:0016491	K00422	E1.10.3.1;E1.10.3.1;E1.10.3.1;E1.10.3.1;E1.10.3.1	sly00950;sly00350;sly01100;sly01110	Isoquinoline alkaloid biosynthesis;Tyrosine metabolism;Metabolic pathways;Biosynthesis of secondary metabolites	ENOG410XSH6	S:Function unknown	PF12143.9;PF00264.21;PF12142.9	PPO1_KFDV;Tyrosinase;PPO1_DWL	Protein of unknown function;Common central domain of tyrosinase;Polyphenol oxidase middle domain	chloroplast	6	20	69.3	High
A0A3Q7ITD3	ABC transporter domain-containing protein OS=Solanum lycopersicum OX=4081 PE=4 SV=1	4.6439	2.21534	8.613e-06	up	yes	3.808	0.82	0.809	0.88	0.771	3.663	3.996	3.764	CC:intrinsic component of membrane;CC:integral component of membrane;CC:membrane;CC:cellular_component;CC:cellular anatomical entity;MF:purine ribonucleoside triphosphate binding;MF:molecular_function;MF:binding;MF:ATPase activity;MF:ion binding;MF:heterocyclic compound binding;MF:anion binding;MF:nucleotide binding;MF:nucleoside phosphate binding;MF:purine nucleotide binding;MF:ATP binding;MF:hy…	GO:0031224;GO:0016021;GO:0016020;GO:0005575;GO:0110165;GO:0035639;GO:0003674;GO:0005488;GO:0016887;GO:0043167;GO:1901363;GO:0043168;GO:0000166;GO:1901265;GO:0017076;GO:0005524;GO:0016787;GO:0017111;GO:0036094;GO:0003824;GO:0016818;GO:0030554;GO:0097367;GO:0097159;GO:0016817;GO:0016462;GO:0032559;GO:0032555;GO:0032553	------	------	------	------	COG1131	J:Translation, ribosomal structure and biogenesis	PF01061.25;PF00005.28;PF19055.1;PF12698.8;PF13304.7	ABC2_membrane;ABC_tran;ABC2_membrane_7;ABC2_membrane_3;AAA_21	ABC-2 type transporter;ABC transporter;ABC-2 type transporter;ABC-2 family transporter protein;AAA domain, putative AbiEii toxin, Type IV TA system	cytoplasmic	1	2	73.8	Medium
A0A3Q7GG46	Uncharacterized protein OS=Solanum lycopersicum OX=4081 PE=4 SV=1	3.30834	1.72611	6.007e-06	up	yes	3.53	1.067	1.031	1.157	1.013	3.626	3.555	3.41	CC:cellular_component;CC:integral component of membrane;CC:cellular anatomical entity;CC:intrinsic component of membrane;	GO:0005575;GO:0016021;GO:0110165;GO:0031224	------	------	------	------	------	------	PF04398.13	DUF538	Protein of unknown function, DUF538	ER	5	42	19.9	High
A0A3Q7G3G6	Calreticulin OS=Solanum lycopersicum OX=4081 GN=101262304 PE=3 SV=1	3.76109	1.91115	1.048e-07	up	yes	3.602	0.9577	0.976	0.991	0.906	3.631	3.598	3.578	BP:protein folding;BP:signal transduction;BP:regulation of biological process;BP:cellular response to stimulus;BP:biological regulation;BP:cellular process;BP:regulation of cellular process;BP:response to stress;BP:biological_process;BP:endoplasmic reticulum unfolded protein response;BP:response to stimulus;BP:cellular response to stress;BP:response to endoplasmic reticulum stress;CC:endoplasmic …	GO:0006457;GO:0007165;GO:0050789;GO:0051716;GO:0065007;GO:0009987;GO:0050794;GO:0006950;GO:0008150;GO:0030968;GO:0050896;GO:0033554;GO:0034976;GO:0005783;GO:0005788;GO:0005789;GO:0043229;GO:0043227;GO:0031090;GO:0016020;GO:0043226;GO:0110165;GO:0031974;GO:0043231;GO:0043233;GO:0005575;GO:0070013;GO:0005488;GO:0003674;GO:0043167;GO:0043169;GO:0051082;GO:0005509;GO:0046872;GO:0005515	K08054;K08057	CALR;CALR;CALR;CANX;CANX	sly04141;sly04145	Protein processing in endoplasmic reticulum;Phagosome	ENOG410XRR7	O:Posttranslational modification, protein turnover, chaperones	PF00262.19	Calreticulin	Calreticulin family	ER	11	41	48.5	High
Q8LRN8	Cell-wall invertase OS=Solanum lycopersicum OX=4081 GN=Lin6 PE=3 SV=1	4.5774	2.19453	3.505e-05	up	yes	3.726	0.814	0.909	0.802	0.731	3.542	3.987	3.649	BP:primary metabolic process;BP:carbohydrate metabolic process;BP:organic substance metabolic process;BP:biological_process;BP:metabolic process;MF:hydrolase activity;MF:catalytic activity;MF:hydrolase activity, acting on glycosyl bonds;MF:beta-fructofuranosidase activity;MF:hydrolase activity, hydrolyzing O-glycosyl compounds;MF:molecular_function;	GO:0044238;GO:0005975;GO:0071704;GO:0008150;GO:0008152;GO:0016787;GO:0003824;GO:0016798;GO:0004564;GO:0004553;GO:0003674	K01193	INV, sacA;INV, sacA;INV, sacA;INV, sacA;INV, sacA	sly00052;sly01100;sly00500;sly01110	Galactose metabolism;Metabolic pathways;Starch and sucrose metabolism;Biosynthesis of secondary metabolites	COG1621	G:Carbohydrate transport and metabolism	PF00251.21;PF08244.13	Glyco_hydro_32N;Glyco_hydro_32C	Glycosyl hydrolases family 32 N-terminal domain;Glycosyl hydrolases family 32 C terminal	vacuolar	1	37	65.8	High
A0A3Q7H1A3	PHB domain-containing protein OS=Solanum lycopersicum OX=4081 PE=4 SV=1	3.43854	1.7818	3.658e-06	up	yes	3.497	1.017	0.985	1.144	0.922	3.537	3.465	3.488	------	------	------	------	------	------	COG0330	E:Amino acid transport and metabolism	PF01145.26	Band_7	SPFH domain / Band 7 family	ER	4	33	39.3	High
A0A3Q7H2H9	Uncharacterized protein OS=Solanum lycopersicum OX=4081 PE=3 SV=1	3.70993	1.89139	2.835e-07	up	yes	3.553	0.9577	0.971	0.95	0.952	3.522	3.628	3.509	BP:nitrogen compound metabolic process;BP:organic substance metabolic process;BP:proteolysis;BP:biological_process;BP:metabolic process;BP:primary metabolic process;BP:organonitrogen compound metabolic process;BP:protein metabolic process;BP:macromolecule metabolic process;MF:aminopeptidase activity;MF:dipeptidyl-peptidase activity;MF:exopeptidase activity;MF:molecular_function;MF:peptidase activ…	GO:0006807;GO:0071704;GO:0006508;GO:0008150;GO:0008152;GO:0044238;GO:1901564;GO:0019538;GO:0043170;GO:0004177;GO:0008239;GO:0008238;GO:0003674;GO:0008233;GO:0008236;GO:0016825;GO:0004180;GO:0016787;GO:0017171;GO:0140096;GO:0003824;GO:0070011	K01285	PRCP;PRCP;PRCP;PRCP;PRCP	------	------	ENOG410Y38A	S:Function unknown	PF05577.13;PF06364.13	Peptidase_S28;DUF1068	Serine carboxypeptidase S28;Protein of unknown function	vacuolar	4	8	71.8	High
A0A3Q7FB27	UDP-arabinopyranose mutase OS=Solanum lycopersicum OX=4081 GN=101251942 PE=3 SV=1	2.58221	1.36861	6.994e-05	up	yes	3.251	1.259	1.125	1.297	1.354	3.382	3.067	3.304	BP:nitrogen compound metabolic process;BP:small molecule metabolic process;BP:cellular component organization or biogenesis;BP:nucleobase-containing compound metabolic process;BP:cell wall organization or biogenesis;BP:organic substance metabolic process;BP:organic cyclic compound metabolic process;BP:UDP-L-arabinose metabolic process;BP:heterocycle metabolic process;BP:plant-type cell wall organ…	GO:0006807;GO:0044281;GO:0071840;GO:0006139;GO:0071554;GO:0071704;GO:1901360;GO:0033356;GO:0046483;GO:0071669;GO:0009225;GO:0009987;GO:0006725;GO:0008150;GO:0008152;GO:0055086;GO:0044238;GO:0009832;GO:0042546;GO:0034641;GO:0044237;GO:0044085;GO:0006793;GO:1901135;GO:0043229;GO:0043227;GO:0043226;GO:0110165;GO:0005794;GO:0043231;GO:0005829;GO:0005575;GO:0052691;GO:0003674;GO:0016866;GO:0003824;GO:…	K13379	RGP, UTM;RGP, UTM;RGP, UTM;RGP, UTM;RGP, UTM	sly01100;sly00520	Metabolic pathways;Amino sugar and nucleotide sugar metabolism	ENOG41121N5;ENOG411144T	S:Function unknown;	PF03214.14	RGP	Reversibly glycosylated polypeptide	cytoplasmic	1	24	40.3	High
A0A3Q7G047	Uncharacterized protein OS=Solanum lycopersicum OX=4081 PE=4 SV=1	3.09107	1.62811	0.0001064	up	yes	3.394	1.098	1.07	1.094	1.129	3.12	3.633	3.428	BP:amino acid transport;BP:organic acid transmembrane transport;BP:carboxylic acid transmembrane transport;BP:localization;BP:nitrogen compound transport;BP:organic substance transport;BP:cellular process;BP:organic acid transport;BP:ion transport;BP:transport;BP:organic anion transport;BP:ion transmembrane transport;BP:biological_process;BP:establishment of localization;BP:transmembrane transpor…	GO:0006865;GO:1903825;GO:1905039;GO:0051179;GO:0071705;GO:0071702;GO:0009987;GO:0015849;GO:0006811;GO:0006810;GO:0015711;GO:0034220;GO:0008150;GO:0051234;GO:0055085;GO:0046942;GO:0003333;GO:0006820;GO:0098656;GO:0031224;GO:0016021;GO:0016020;GO:0110165;GO:0005886;GO:0005575;GO:0005342;GO:0003674;GO:0015075;GO:0015318;GO:0005215;GO:0046943;GO:0008509;GO:0008514;GO:0022857;GO:0015171	------	------	------	------	COG0814	E:Amino acid transport and metabolism	PF01490.19	Aa_trans	Transmembrane amino acid transporter protein	peroxisomal	3	3	134	High
A0A3Q7H7L6	Uncharacterized protein OS=Solanum lycopersicum OX=4081 PE=4 SV=1	4.10957	2.03899	8.112e-05	up	yes	3.593	0.8743	0.908	0.803	0.912	3.628	3.855	3.297	------	------	------	------	------	------	ENOG410YFJ1	S:Function unknown	PF06880.12	DUF1262	Protein of unknown function	cytoplasmic	1	3	46	High
A0A3Q7I2A4	Uncharacterized protein OS=Solanum lycopersicum OX=4081 GN=101252626 PE=4 SV=1	3.12107	1.64204	2.138e-05	up	yes	3.377	1.082	1.092	1.043	1.11	3.508	3.437	3.185	------	------	------	------	------	------	ENOG410YD44	S:Function unknown	PF01657.18	Stress-antifung	Salt stress response/antifungal	ER	4	18	29.5	High
A0A3Q7I3V5	R3H-assoc domain-containing protein OS=Solanum lycopersicum OX=4081 PE=4 SV=1	3.18122	1.66958	8.557e-05	up	yes	3.388	1.065	1.216	0.912	1.066	3.183	3.576	3.406	BP:spliceosomal snRNP assembly;BP:cellular component assembly;BP:macromolecular complex subunit organization;BP:cellular process;BP:ribonucleoprotein complex subunit organization;BP:cellular component organization;BP:macromolecular complex assembly;BP:biosynthetic process;BP:ribonucleoprotein complex assembly;BP:biological_process;BP:metabolic process;BP:cellular macromolecular complex assembly;B…	GO:0000387;GO:0022607;GO:0043933;GO:0009987;GO:0071826;GO:0016043;GO:0065003;GO:0009058;GO:0022618;GO:0008150;GO:0008152;GO:0034622;GO:0071840;GO:0003676;GO:0097159;GO:0003824;GO:0005488;GO:0003674;GO:1901363;GO:0016853	------	------	------	------	COG0384;ENOG4112CT4	S:Function unknown;	PF02567.17;PF13902.7	PhzC-PhzF;R3H-assoc	Phenazine biosynthesis-like protein;R3H-associated N-terminal domain	cytoplasmic	4	9	63.2	High
A0A3Q7HTH3	Uncharacterized protein OS=Solanum lycopersicum OX=4081 PE=4 SV=1	3.07254	1.61943	1.573e-05	up	yes	3.346	1.089	1.067	1.059	1.142	3.477	3.181	3.38	BP:protein methylation;BP:protein alkylation;BP:nitrogen compound metabolic process;BP:N-terminal protein amino acid modification;BP:N-terminal protein amino acid methylation;BP:cellular protein metabolic process;BP:cellular macromolecule metabolic process;BP:organic substance metabolic process;BP:methylation;BP:cellular process;BP:cellular protein modification process;BP:macromolecule modificati…	GO:0006479;GO:0008213;GO:0006807;GO:0031365;GO:0006480;GO:0044267;GO:0044260;GO:0071704;GO:0032259;GO:0009987;GO:0006464;GO:0043412;GO:0036211;GO:0043414;GO:0008152;GO:0044238;GO:1901564;GO:0019538;GO:0044237;GO:0043170;GO:0008150;GO:0031224;GO:0016021;GO:0110165;GO:0005575;GO:0003674;GO:0008168;GO:0016740;GO:0016741;GO:0003824	------	------	------	------	ENOG410YD4X;ENOG4111D9C	S:Function unknown;	PF00314.18	Thaumatin	Thaumatin family	ER	9	34	66.6	High
Q9FT17	Lipoxygenase OS=Solanum lycopersicum OX=4081 PE=2 SV=1	3.31894	1.73072	6.966e-06	up	yes	3.382	1.019	1.044	0.997	1.015	3.306	3.535	3.305	BP:fatty acid biosynthetic process;BP:lipid oxidation;BP:fatty acid metabolic process;BP:carboxylic acid metabolic process;BP:organic acid biosynthetic process;BP:cellular biosynthetic process;BP:small molecule metabolic process;BP:small molecule biosynthetic process;BP:monocarboxylic acid biosynthetic process;BP:organic substance biosynthetic process;BP:organic substance metabolic process;BP:lip…	GO:0006633;GO:0034440;GO:0006631;GO:0019752;GO:0016053;GO:0044249;GO:0044281;GO:0044283;GO:0072330;GO:1901576;GO:0071704;GO:0006629;GO:0009987;GO:0032787;GO:0009058;GO:0008150;GO:0008152;GO:0043436;GO:0044255;GO:0030258;GO:0055114;GO:0008610;GO:0044238;GO:0031408;GO:0006082;GO:0046394;GO:0031407;GO:0044237;GO:0003674;GO:0016701;GO:0016491;GO:0016702;GO:0043167;GO:0046872;GO:0043169;GO:0003824;GO:…	K15718	LOX1_5;LOX1_5;LOX1_5;LOX1_5;LOX1_5	sly00591	Linoleic acid metabolism	ENOG410YN4N	S:Function unknown	PF00305.20;PF01477.24	Lipoxygenase;PLAT	Lipoxygenase;PLAT/LH2 domain	cytoplasmic	17	28	97.4	High
A0A3Q7HJX2	Peptidase A1 domain-containing protein OS=Solanum lycopersicum OX=4081 PE=3 SV=1	2.76778	1.46873	5.347e-05	up	yes	3.23	1.167	1.035	1.091	1.376	3.235	3.299	3.157	BP:nitrogen compound metabolic process;BP:organic substance catabolic process;BP:organic substance metabolic process;BP:proteolysis;BP:biological_process;BP:protein catabolic process;BP:metabolic process;BP:catabolic process;BP:macromolecule catabolic process;BP:primary metabolic process;BP:organonitrogen compound metabolic process;BP:organonitrogen compound catabolic process;BP:protein metabolic…	GO:0006807;GO:1901575;GO:0071704;GO:0006508;GO:0008150;GO:0030163;GO:0008152;GO:0009056;GO:0009057;GO:0044238;GO:1901564;GO:1901565;GO:0019538;GO:0043170;GO:0004175;GO:0003674;GO:0008233;GO:0070001;GO:0016787;GO:0140096;GO:0003824;GO:0070011;GO:0004190	------	------	------	------	ENOG410XNV7	G:Carbohydrate transport and metabolism	PF14543.7;PF14541.7;PF00026.24	TAXi_N;TAXi_C;Asp	Xylanase inhibitor N-terminal;Xylanase inhibitor C-terminal;Eukaryotic aspartyl protease	vacuolar	6	23	45.7	High
A0A3Q7H5F5	Metaxin OS=Solanum lycopersicum OX=4081 GN=101245773 PE=3 SV=1	2.68567	1.42528	2.105e-05	up	yes	3.204	1.193	1.09	1.266	1.224	3.322	3.209	3.082	BP:protein localization;BP:establishment of localization in cell;BP:peptide transport;BP:amide transport;BP:cellular macromolecule localization;BP:nitrogen compound transport;BP:organic substance transport;BP:macromolecule localization;BP:cellular process;BP:establishment of protein localization to organelle;BP:protein targeting to mitochondrion;BP:transport;BP:protein targeting;BP:establishment …	GO:0008104;GO:0051649;GO:0015833;GO:0042886;GO:0070727;GO:0071705;GO:0071702;GO:0033036;GO:0009987;GO:0072594;GO:0006626;GO:0006810;GO:0006605;GO:0045184;GO:0033365;GO:0008150;GO:0072655;GO:0006839;GO:0051234;GO:0051179;GO:0034613;GO:0051641;GO:0070585;GO:0046907;GO:0015031;GO:0006886;GO:0043227;GO:0043226;GO:0031224;GO:0009536;GO:0016021;GO:0110165;GO:0032991;GO:0043231;GO:0001401;GO:0043229;GO:…	K17776	MTX	------	------	ENOG410XY7W;ENOG41100SS	O:Posttranslational modification, protein turnover, chaperones;U:Intracellular trafficking, secretion, and vesicular transport	PF17171.5;PF17172.5	GST_C_6;GST_N_4	Glutathione S-transferase, C-terminal domain;Glutathione S-transferase N-terminal domain	cytoplasmic	2	6	36.7	High
A0A3Q7I0B5	Usp domain-containing protein OS=Solanum lycopersicum OX=4081 PE=4 SV=1	3.23552	1.694	2.676e-05	up	yes	3.352	1.036	1.046	1.016	1.046	3.157	3.523	3.376	------	------	------	------	------	------	ENOG410YI8C	T:Signal transduction mechanisms	PF00582.27	Usp	Universal stress protein family	ER	1	5	25.7	High
Q53U34	Partially similar to pantothenate kinase family protein OS=Solanum lycopersicum OX=4081 GN=778322 PE=2 SV=1	2.4996	1.3217	0.0004556	up	yes	3.122	1.249	1.046	1.131	1.57	3.117	3.249	3.001	BP:ribonucleotide metabolic process;BP:coenzyme A metabolic process;BP:coenzyme A biosynthetic process;BP:nucleoside bisphosphate biosynthetic process;BP:ribonucleotide biosynthetic process;BP:nucleobase-containing compound metabolic process;BP:cellular biosynthetic process;BP:nucleotide biosynthetic process;BP:carbohydrate derivative biosynthetic process;BP:purine-containing compound metabolic p…	GO:0009259;GO:0015936;GO:0015937;GO:0033866;GO:0009260;GO:0006139;GO:0044249;GO:0009165;GO:1901137;GO:0072521;GO:0072522;GO:1901362;GO:0006163;GO:0019637;GO:1901576;GO:0090407;GO:0033875;GO:0018130;GO:0071704;GO:1901360;GO:0046483;GO:1901293;GO:0009987;GO:0034032;GO:0019693;GO:0006793;GO:0006725;GO:0009152;GO:0009150;GO:0009058;GO:0009117;GO:0008152;GO:0019438;GO:0034654;GO:0044271;GO:0034030;GO:…	K09680	coaW;coaW	sly00770;sly01100	Pantothenate and CoA biosynthesis;Metabolic pathways	COG5146	O:Posttranslational modification, protein turnover, chaperones	PF03630.15	Fumble	Fumble	chloroplast	1	3	46.9	High
A0A3Q7GST1	Uncharacterized protein OS=Solanum lycopersicum OX=4081 PE=3 SV=1	3.58403	1.84158	4.317e-06	up	yes	3.393	0.9467	1.023	0.954	0.863	3.461	3.286	3.433	BP:organic substance metabolic process;BP:defense response;BP:response to stress;BP:biological_process;BP:metabolic process;BP:primary metabolic process;BP:carbohydrate metabolic process;BP:response to stimulus;CC:apoplast;CC:anchored component of plasma membrane;CC:intrinsic component of plasma membrane;CC:intrinsic component of membrane;CC:anchored component of membrane;CC:cellular anatomical e…	GO:0071704;GO:0006952;GO:0006950;GO:0008150;GO:0008152;GO:0044238;GO:0005975;GO:0050896;GO:0048046;GO:0046658;GO:0031226;GO:0031224;GO:0031225;GO:0110165;GO:0005575;GO:0005576;GO:0015926;GO:0016798;GO:0003674;GO:0008422;GO:0016787;GO:0003824;GO:0004553;GO:0042973	------	------	------	------	ENOG410YAHP;ENOG410ZBFM	S:Function unknown;	PF00332.19	Glyco_hydro_17	Glycosyl hydrolases family 17	vacuolar	6	34	38.6	High
A0A3Q7HSK0	Glucan endo-1,3-beta-D-glucosidase OS=Solanum lycopersicum OX=4081 GN=101246556 PE=3 SV=1	3.08475	1.62515	1.826e-06	up	yes	3.276	1.062	1.012	1.051	1.124	3.355	3.249	3.223	BP:organic substance metabolic process;BP:biological_process;BP:metabolic process;BP:primary metabolic process;BP:carbohydrate metabolic process;CC:cell-cell junction;CC:anchored component of plasma membrane;CC:intracellular organelle;CC:intrinsic component of plasma membrane;CC:organelle;CC:intrinsic component of membrane;CC:anchored component of membrane;CC:vacuole;CC:membrane-bounded organelle…	GO:0071704;GO:0008150;GO:0008152;GO:0044238;GO:0005975;GO:0005911;GO:0046658;GO:0043229;GO:0031226;GO:0043226;GO:0031224;GO:0031225;GO:0005773;GO:0043227;GO:0016021;GO:0030054;GO:0110165;GO:0070161;GO:0009506;GO:0043231;GO:0005575;GO:0016798;GO:0003674;GO:0016787;GO:0003824;GO:0004553	K19893	GN5_6;GN5_6	sly01100;sly00500	Metabolic pathways;Starch and sucrose metabolism	ENOG410YE7X	G:Carbohydrate transport and metabolism	PF00332.19;PF07983.14	Glyco_hydro_17;X8	Glycosyl hydrolases family 17;X8 domain	vacuolar	4	17	52.9	High
A0A3Q7G3R4	4-coumarate--CoA ligase OS=Solanum lycopersicum OX=4081 GN=101251259 PE=4 SV=1	5.09216	2.34828	3.187e-05	up	yes	3.619	0.7107	0.909	0.627	0.596	3.771	3.651	3.434	BP:oxalate catabolic process;BP:response to other organism;BP:response to fungus;BP:positive regulation of post-embryonic development;BP:carboxylic acid metabolic process;BP:regulation of post-embryonic development;BP:positive regulation of developmental process;BP:small molecule metabolic process;BP:small molecule catabolic process;BP:regulation of biological process;BP:organic substance catabol…	GO:0033611;GO:0051707;GO:0009620;GO:0048582;GO:0019752;GO:0048580;GO:0051094;GO:0044281;GO:0044282;GO:0050789;GO:1901575;GO:0043207;GO:0009056;GO:0051240;GO:0044419;GO:0071704;GO:0022414;GO:0065007;GO:0051239;GO:0046686;GO:0032502;GO:0010029;GO:0050793;GO:0009987;GO:0006952;GO:0010214;GO:0033609;GO:0006950;GO:0008150;GO:0008152;GO:0043436;GO:0042221;GO:0010035;GO:0044248;GO:0043649;GO:0043648;GO:…	K22133;K01904;K10526	AAE3;AAE3;4CL;4CL;OPCL1	sly00130;sly00592;sly00630;sly00940;sly01100;sly01110	Ubiquinone and other terpenoid-quinone biosynthesis;alpha-Linolenic acid metabolism;Glyoxylate and dicarboxylate metabolism;Phenylpropanoid biosynthesis;Metabolic pathways;Biosynthesis of secondary metabolites	COG0318	S:Function unknown	PF00501.29;PF13193.7	AMP-binding;AMP-binding_C	AMP-binding enzyme;AMP-binding enzyme C-terminal domain	chloroplast	1	3	56.4	High
A0A3Q7GMB2	Cysteine proteinase inhibitor OS=Solanum lycopersicum OX=4081 GN=101249175 PE=4 SV=1	3.24779	1.69946	6.94e-05	up	yes	3.303	1.017	1.003	1.074	0.974	3.048	3.48	3.382	MF:hydrolase activity;MF:endopeptidase inhibitor activity;MF:peptidase activity;MF:endopeptidase regulator activity;MF:peptidase regulator activity;MF:catalytic activity, acting on a protein;MF:catalytic activity;MF:molecular_function;MF:peptidase inhibitor activity;MF:cysteine-type endopeptidase inhibitor activity;MF:enzyme inhibitor activity;MF:molecular function regulator;MF:enzyme regulator a…	GO:0016787;GO:0004866;GO:0008233;GO:0061135;GO:0061134;GO:0140096;GO:0003824;GO:0003674;GO:0030414;GO:0004869;GO:0004857;GO:0098772;GO:0030234	------	------	------	------	ENOG410YZDC	S:Function unknown	PF16845.6;PF00031.22	SQAPI;Cystatin	Aspartic acid proteinase inhibitor;Cystatin domain	extracellular	1	9	14.1	High
A0A3Q7EPG2	TIR domain-containing protein OS=Solanum lycopersicum OX=4081 PE=3 SV=1	2.06166	1.04381	0.001152	up	yes	2.909	1.411	1.187	1.756	1.29	2.842	2.892	2.992	BP:signal transduction;BP:biological regulation;BP:cellular process;BP:regulation of cellular process;BP:biological_process;BP:regulation of biological process;MF:molecular_function;MF:nucleotide binding;MF:heterocyclic compound binding;MF:nucleoside phosphate binding;MF:anion binding;MF:ion binding;MF:purine nucleotide binding;MF:small molecule binding;MF:ADP binding;MF:adenyl nucleotide binding…	GO:0007165;GO:0065007;GO:0009987;GO:0050794;GO:0008150;GO:0050789;GO:0003674;GO:0000166;GO:1901363;GO:1901265;GO:0043168;GO:0043167;GO:0017076;GO:0036094;GO:0043531;GO:0030554;GO:0097367;GO:0097159;GO:0032559;GO:0032555;GO:0032553;GO:0005488	------	------	------	------	------	------	PF00931.23;PF01582.21;PF13855.7;PF13676.7	NB-ARC;TIR;LRR_8;TIR_2	NB-ARC domain;TIR domain;Leucine rich repeat;TIR domain	cytoplasmic	2	1	166.2	High
A0A3Q7H1M4	Enolase_N domain-containing protein OS=Solanum lycopersicum OX=4081 PE=4 SV=1	2.24006	1.16354	0.00263	up	yes	2.986	1.333	1.088	1.651	1.259	2.765	3.351	2.843	BP:ribonucleoside diphosphate metabolic process;BP:ribonucleotide metabolic process;BP:phosphorylation;BP:carboxylic acid metabolic process;BP:nitrogen compound metabolic process;BP:purine-containing compound metabolic process;BP:cellular aromatic compound metabolic process;BP:purine nucleotide metabolic process;BP:generation of precursor metabolites and energy;BP:pyruvate metabolic process;BP:gl…	GO:0009185;GO:0009259;GO:0016310;GO:0019752;GO:0006807;GO:0072521;GO:0006725;GO:0006163;GO:0006091;GO:0006090;GO:0006096;GO:1901360;GO:1901575;GO:0009135;GO:0046939;GO:0009150;GO:0071704;GO:0044281;GO:0019693;GO:0006139;GO:0046034;GO:0009987;GO:0046031;GO:1901135;GO:0032787;GO:0008150;GO:0008152;GO:0043436;GO:1901564;GO:0009132;GO:0009179;GO:0055086;GO:0046483;GO:0044238;GO:0006082;GO:0005975;GO:…	K01689	ENO, eno;ENO, eno;ENO, eno;ENO, eno	sly03018;sly01200;sly00010;sly01230;sly01100;sly01110	RNA degradation;Carbon metabolism;Glycolysis / Gluconeogenesis;Biosynthesis of amino acids;Metabolic pathways;Biosynthesis of secondary metabolites	COG0148	G:Carbohydrate transport and metabolism	PF03952.17	Enolase_N	Enolase, N-terminal domain	chloroplast	1	7	18.8	Medium
A0A3Q7H3T0	Expansin OS=Solanum lycopersicum OX=4081 GN=543724 PE=3 SV=1	2.21041	1.14431	0.001168	up	yes	2.973	1.345	1.107	1.209	1.719	2.877	3.065	2.978	BP:plant-type cell wall organization;BP:cell wall organization or biogenesis;BP:cellular process;BP:cellular component organization;BP:cell wall organization;BP:external encapsulating structure organization;BP:cellular component organization or biogenesis;BP:biological_process;BP:plant-type cell wall organization or biogenesis;CC:cell wall;CC:external encapsulating structure;CC:cellular_component…	GO:0009664;GO:0071554;GO:0009987;GO:0016043;GO:0071555;GO:0045229;GO:0071840;GO:0008150;GO:0071669;GO:0005618;GO:0030312;GO:0005575;GO:0005576;GO:0016020;GO:0110165	------	------	------	------	ENOG410YEM2	F:Nucleotide transport and metabolism	PF01357.22;PF03330.19	Expansin_C;DPBB_1	Expansin C-terminal domain;Lytic transglycolase	extracellular	1	3	28.3	High
A0A3Q7EWJ7	FAD-binding PCMH-type domain-containing protein OS=Solanum lycopersicum OX=4081 GN=101264571 PE=3 SV=1	3.69857	1.88697	1.094e-06	up	yes	3.362	0.909	0.964	0.843	0.92	3.346	3.431	3.308	MF:anion binding;MF:flavin adenine dinucleotide binding;MF:organic cyclic compound binding;MF:nucleotide binding;MF:small molecule binding;MF:catalytic activity;MF:oxidoreductase activity;MF:molecular_function;MF:FAD binding;MF:ion binding;MF:heterocyclic compound binding;MF:nucleoside phosphate binding;MF:binding;	GO:0043168;GO:0050660;GO:0097159;GO:0000166;GO:0036094;GO:0003824;GO:0016491;GO:0003674;GO:0071949;GO:0043167;GO:1901363;GO:1901265;GO:0005488	------	------	------	------	COG0277	F:Nucleotide transport and metabolism	PF01565.24;PF08031.13	FAD_binding_4;BBE	FAD binding domain;Berberine and berberine like	vacuolar	5	9	60.7	High
A7X331	Expansin-like protein OS=Solanum lycopersicum OX=4081 GN=EXLA1 PE=2 SV=1	3.70562	1.88972	4.152e-06	up	yes	3.361	0.907	0.957	0.979	0.785	3.299	3.422	3.361	BP:multi-organism reproductive process;BP:reproduction;BP:sexual reproduction;BP:reproductive process;BP:biological_process;BP:multi-organism process;CC:cell wall;CC:cell junction;CC:anchoring junction;CC:external encapsulating structure;CC:cellular_component;CC:extracellular region;CC:plasmodesma;CC:cell-cell junction;CC:plant-type cell wall;CC:cellular anatomical entity;	GO:0044703;GO:0000003;GO:0019953;GO:0022414;GO:0008150;GO:0051704;GO:0005618;GO:0030054;GO:0070161;GO:0030312;GO:0005575;GO:0005576;GO:0009506;GO:0005911;GO:0009505;GO:0110165	------	------	------	------	ENOG410YDTV	G:Carbohydrate transport and metabolism	PF01357.22;PF03330.19	Expansin_C;DPBB_1	Expansin C-terminal domain;Lytic transglycolase	extracellular	6	20	28.3	High
A0A494G8W2	Uncharacterized protein OS=Solanum lycopersicum OX=4081 PE=3 SV=1	2.86144	1.51674	2.123e-06	up	yes	3.139	1.097	1.111	1.085	1.095	3.197	3.179	3.041	BP:developmental growth;BP:developmental cell growth;BP:cell growth;BP:growth;BP:developmental growth involved in morphogenesis;BP:developmental process;BP:root hair elongation;BP:cellular process;BP:biological_process;CC:endoplasmic reticulum;CC:intracellular organelle;CC:non-membrane-bounded organelle;CC:membrane-bounded organelle;CC:organelle;CC:cytoplasm;CC:cell wall;CC:nucleus;CC:membrane;CC…	GO:0048589;GO:0048588;GO:0016049;GO:0040007;GO:0060560;GO:0032502;GO:0048767;GO:0009987;GO:0008150;GO:0005783;GO:0043229;GO:0043228;GO:0043227;GO:0043226;GO:0005737;GO:0005618;GO:0005634;GO:0016020;GO:0030054;GO:0110165;GO:0005856;GO:0070161;GO:0030312;GO:0005911;GO:0005886;GO:0009506;GO:0043231;GO:0043232;GO:0005829;GO:0005575;GO:0005200;GO:0035639;GO:1901363;GO:0003674;GO:0005488;GO:0000166;GO:…	K10355	ACTF;ACTF;ACTF;ACTF;ACTF	------	------	COG5277	S:Function unknown	PF00022.20	Actin	Actin	cytoplasmic	1	32	41.8	High
A0A3Q7G2R4	CAAD domain-containing protein OS=Solanum lycopersicum OX=4081 GN=101262783 PE=4 SV=1	3.13346	1.64776	6.325e-06	up	yes	3.193	1.019	0.911	1.118	1.029	3.226	3.232	3.122	BP:cellular component assembly;BP:membrane organization;BP:cellular component organization;BP:cellular component organization or biogenesis;BP:cellular process;BP:biological_process;BP:granum assembly;BP:membrane bending;CC:plastid thylakoid membrane;CC:photosynthetic membrane;CC:plastid thylakoid;CC:envelope;CC:granal stacked thylakoid;CC:intrinsic component of membrane;CC:thylakoid;CC:chloropla…	GO:0022607;GO:0061024;GO:0016043;GO:0071840;GO:0009987;GO:0008150;GO:0090391;GO:0097753;GO:0055035;GO:0034357;GO:0031976;GO:0031975;GO:0009515;GO:0031224;GO:0009579;GO:0009534;GO:0031984;GO:0016021;GO:0016020;GO:0110165;GO:0009535;GO:0009941;GO:0010287;GO:0031967;GO:0042651;GO:0009526;GO:0005575	------	------	------	------	ENOG410XTTK;ENOG4111YWG	S:Function unknown;	PF14159.7	CAAD	CAAD domains of cyanobacterial aminoacyl-tRNA synthetase	chloroplast	3	12	19.9	High
P29000	Acid beta-fructofuranosidase OS=Solanum lycopersicum OX=4081 GN=TIV1 PE=2 SV=1	3.29959	1.72229	5.176e-07	up	yes	3.227	0.978	1.01	1.001	0.923	3.175	3.265	3.241	BP:oligosaccharide metabolic process;BP:cellular carbohydrate metabolic process;BP:disaccharide metabolic process;BP:sucrose metabolic process;BP:organic substance metabolic process;BP:cellular process;BP:biological_process;BP:metabolic process;BP:primary metabolic process;BP:carbohydrate metabolic process;BP:cellular metabolic process;CC:membrane-enclosed lumen;CC:intrinsic component of membrane…	GO:0009311;GO:0044262;GO:0005984;GO:0005985;GO:0071704;GO:0009987;GO:0008150;GO:0008152;GO:0044238;GO:0005975;GO:0044237;GO:0031974;GO:0031224;GO:0016021;GO:0005775;GO:0110165;GO:0043233;GO:0005575;GO:0070013;GO:0015926;GO:0016798;GO:0003674;GO:0090599;GO:0004564;GO:0016787;GO:0003824;GO:0004553;GO:0004575	K01193	INV, sacA;INV, sacA;INV, sacA;INV, sacA;INV, sacA	sly00052;sly01100;sly00500;sly01110	Galactose metabolism;Metabolic pathways;Starch and sucrose metabolism;Biosynthesis of secondary metabolites	COG1621	S:Function unknown	PF00251.21;PF08244.13;PF11837.9	Glyco_hydro_32N;Glyco_hydro_32C;DUF3357	Glycosyl hydrolases family 32 N-terminal domain;Glycosyl hydrolases family 32 C terminal;Domain of unknown function	Golgi apparatus	19	33	70.1	High
A0A3Q7FP33	Uncharacterized protein OS=Solanum lycopersicum OX=4081 PE=3 SV=1	0.409182	-1.28918	0.01129	down	yes	1.221	2.984	2.207	3.446	3.3	1.129	1.352	1.183	CC:intracellular membrane-bounded organelle;CC:vacuole;CC:cellular_component;CC:intracellular organelle;CC:membrane-bounded organelle;CC:organelle;CC:cellular anatomical entity;MF:enzyme regulator activity;MF:endopeptidase regulator activity;MF:peptidase regulator activity;MF:aspartic-type endopeptidase inhibitor activity;MF:peptidase inhibitor activity;MF:endopeptidase inhibitor activity;MF:seri…	GO:0043231;GO:0005773;GO:0005575;GO:0043229;GO:0043227;GO:0043226;GO:0110165;GO:0030234;GO:0061135;GO:0061134;GO:0019828;GO:0030414;GO:0004866;GO:0004867;GO:0003674;GO:0004857;GO:0098772	------	------	------	------	------	------	PF00197.19	Kunitz_legume	Trypsin and protease inhibitor	extracellular	1	17	42.3	High
A0A3Q7GVI0	Uncharacterized protein OS=Solanum lycopersicum OX=4081 GN=101257273 PE=3 SV=1	3.51778	1.81467	3.812e-06	up	yes	3.274	0.9307	1.002	0.872	0.918	3.298	3.353	3.17	CC:integral component of membrane;CC:cellular_component;CC:intrinsic component of membrane;CC:cellular anatomical entity;MF:hydrolase activity;MF:hydrolase activity, acting on ester bonds;MF:catalytic activity;MF:molecular_function;MF:lipase activity;	GO:0016021;GO:0005575;GO:0031224;GO:0110165;GO:0016787;GO:0016788;GO:0003824;GO:0003674;GO:0016298	------	------	------	------	COG3240;ENOG410YF1N	S:Function unknown;	PF00657.23	Lipase_GDSL	GDSL-like Lipase/Acylhydrolase	plasma membrane	1	2	40.6	High
A0A3Q7GGD9	Alpha-galactosidase OS=Solanum lycopersicum OX=4081 GN=101245945 PE=3 SV=1	3.13069	1.64648	1.199e-07	up	yes	3.162	1.01	1.02	1.017	0.992	3.115	3.194	3.177	BP:organic substance metabolic process;BP:carbohydrate metabolic process;BP:primary metabolic process;BP:metabolic process;BP:biological_process;MF:hydrolase activity;MF:raffinose alpha-galactosidase activity;MF:galactosidase activity;MF:hydrolase activity, acting on glycosyl bonds;MF:catalytic activity;MF:alpha-galactosidase activity;MF:molecular_function;MF:hydrolase activity, hydrolyzing O-gly…	GO:0071704;GO:0005975;GO:0044238;GO:0008152;GO:0008150;GO:0016787;GO:0052692;GO:0015925;GO:0016798;GO:0003824;GO:0004557;GO:0003674;GO:0004553	K07407	E3.2.1.22B, galA, rafA;E3.2.1.22B, galA, rafA;E3.2.1.22B, galA, rafA	sly00561;sly00600;sly00052;sly01100;sly00603	Glycerolipid metabolism;Sphingolipid metabolism;Galactose metabolism;Metabolic pathways;Glycosphingolipid biosynthesis - globo and isoglobo series	ENOG410ZVDU;ENOG410XPF1	S:Function unknown;	PF16499.6;PF17801.2	Melibiase_2;Melibiase_C	Alpha galactosidase A;Alpha galactosidase C-terminal beta sandwich domain	vacuolar	12	23	70.9	High
A0A3Q7I3U9	PKS_ER domain-containing protein OS=Solanum lycopersicum OX=4081 GN=101243822 PE=4 SV=1	3.04475	1.60632	6.698e-07	up	yes	3.13	1.028	1.042	1.075	0.966	3.099	3.17	3.122	MF:catalytic activity;MF:molecular_function;MF:oxidoreductase activity;	GO:0003824;GO:0003674;GO:0016491	K00224;K23164;K18980	CEQORH;CEQORH;EO, FaQR;RTN4IP1	sly00592;sly01110	alpha-Linolenic acid metabolism;Biosynthesis of secondary metabolites	COG0604	C:Energy production and conversion	PF13602.7;PF00107.27;PF08240.13	ADH_zinc_N_2;ADH_zinc_N;ADH_N	Zinc-binding dehydrogenase;Zinc-binding dehydrogenase;Alcohol dehydrogenase GroES-like domain	peroxisomal	11	67	34.5	High
A0A3Q7JB80	Uncharacterized protein OS=Solanum lycopersicum OX=4081 PE=3 SV=1	0.580008	-0.785856	0.03978	down	yes	1.526	2.631	3.159	2.796	1.937	1.622	1.549	1.406	BP:regulation of phosphate metabolic process;BP:regulation of primary metabolic process;BP:regulation of metabolic process;BP:regulation of phosphatase activity;BP:regulation of cellular metabolic process;BP:signal transduction;BP:intracellular signal transduction;BP:regulation of protein metabolic process;BP:regulation of biological process;BP:biological regulation;BP:regulation of protein modif…	GO:0019220;GO:0080090;GO:0019222;GO:0010921;GO:0031323;GO:0007165;GO:0035556;GO:0051246;GO:0050789;GO:0065007;GO:0031399;GO:0065009;GO:0050790;GO:0060255;GO:0009987;GO:0031929;GO:0050794;GO:0051174;GO:0008150;GO:0051171;GO:0035303;GO:0035304;GO:0043666;GO:0051336;GO:0032268;GO:0043229;GO:0043227;GO:0043226;GO:0005634;GO:0110165;GO:0043231;GO:0005829;GO:0005575	K17607	TIPRL, TIP41	------	------	ENOG410XT96	S:Function unknown	PF04176.14	TIP41	TIP41-like family	nuclear	2	9	35.9	High
A0A3Q7FEG4	Uncharacterized protein OS=Solanum lycopersicum OX=4081 GN=101252850 PE=4 SV=1	2.53925	1.3444	1.175e-05	up	yes	2.976	1.172	1.072	1.232	1.213	2.975	2.899	3.055	CC:cellular_component;CC:plastoglobule;CC:cellular anatomical entity;	GO:0005575;GO:0010287;GO:0110165	------	------	------	------	ENOG41122GH	S:Function unknown	------	------	------	chloroplast	2	24	13.3	High
A0A3Q7FY79	6-phosphogluconate dehydrogenase, decarboxylating OS=Solanum lycopersicum OX=4081 PE=3 SV=1	3.39301	1.76257	3.163e-05	up	yes	3.203	0.944	0.961	1.019	0.852	3.074	3.393	3.142	BP:NADP metabolic process;BP:carboxylic acid metabolic process;BP:D-gluconate catabolic process;BP:cellular catabolic process;BP:pentose-phosphate shunt;BP:small molecule catabolic process;BP:generation of precursor metabolites and energy;BP:cellular carbohydrate metabolic process;BP:D-gluconate metabolic process;BP:aldonic acid metabolic process;BP:organic substance metabolic process;BP:NADPH re…	GO:0006739;GO:0019752;GO:0046177;GO:0044248;GO:0006098;GO:0044282;GO:0006091;GO:0044262;GO:0019521;GO:0019520;GO:0071704;GO:0006740;GO:1901135;GO:0006793;GO:0009987;GO:1901575;GO:0032787;GO:0008150;GO:0046176;GO:0008152;GO:0072329;GO:0043436;GO:0009051;GO:0009056;GO:0055114;GO:0044275;GO:0044238;GO:0005975;GO:0006082;GO:0016052;GO:0044237;GO:0006796;GO:0046395;GO:0019637;GO:0051156;GO:0016054;GO:…	K00033	PGD, gnd, gntZ;PGD, gnd, gntZ;PGD, gnd, gntZ	sly00030;sly01110;sly01100;sly00480;sly01200	Pentose phosphate pathway;Biosynthesis of secondary metabolites;Metabolic pathways;Glutathione metabolism;Carbon metabolism	COG0362	G:Carbohydrate transport and metabolism	PF00393.20;PF03446.16	6PGD;NAD_binding_2	6-phosphogluconate dehydrogenase, C-terminal domain;NAD binding domain of 6-phosphogluconate dehydrogenase	extracellular	9	50	37.1	High
A0A3Q7JCT2	Dirigent protein OS=Solanum lycopersicum OX=4081 GN=101250259 PE=3 SV=1	3.28201	1.71458	3.922e-06	up	yes	3.176	0.9677	0.976	0.863	1.064	3.164	3.142	3.222	CC:apoplast;CC:cellular_component;CC:extracellular region;CC:cellular anatomical entity;	GO:0048046;GO:0005575;GO:0005576;GO:0110165	------	------	------	------	ENOG410YGJA	O:Posttranslational modification, protein turnover, chaperones	PF03018.15	Dirigent	Dirigent-like protein	extracellular	4	21	20.9	High
A0A3Q7FFB9	Uncharacterized protein OS=Solanum lycopersicum OX=4081 GN=101249528 PE=3 SV=1	2.54195	1.34594	1.618e-05	up	yes	2.969	1.168	1.119	1.223	1.161	3.01	3.059	2.839	BP:nitrogen compound metabolic process;BP:organic substance metabolic process;BP:proteolysis;BP:proteolysis involved in cellular protein catabolic process;BP:biological_process;BP:metabolic process;BP:primary metabolic process;BP:organonitrogen compound metabolic process;BP:protein metabolic process;BP:macromolecule metabolic process;CC:lytic vacuole;CC:intracellular organelle;CC:membrane-bounded…	GO:0006807;GO:0071704;GO:0006508;GO:0051603;GO:0008150;GO:0008152;GO:0044238;GO:1901564;GO:0019538;GO:0043170;GO:0000323;GO:0043229;GO:0043227;GO:0005764;GO:0005615;GO:0005773;GO:0043226;GO:0110165;GO:0043231;GO:0005575;GO:0004175;GO:0003674;GO:0008233;GO:0008234;GO:0070011;GO:0016787;GO:0140096;GO:0003824;GO:0004197	K13441	RCR3	sly04626	Plant-pathogen interaction	COG4870	O:Posttranslational modification, protein turnover, chaperones	PF00112.24;PF08246.13	Peptidase_C1;Inhibitor_I29	Papain family cysteine protease;Cathepsin propeptide inhibitor domain	extracellular	1	4	38.6	High
Q08306	Polyphenol oxidase D, chloroplastic OS=Solanum lycopersicum OX=4081 PE=3 SV=2	2.9154	1.54369	5.142e-05	up	yes	3.067	1.052	1.192	0.867	1.098	3.162	3.055	2.984	BP:pigment metabolic process;BP:metabolic process;BP:biological_process;BP:pigment biosynthetic process;CC:plastid thylakoid lumen;CC:thylakoid lumen;CC:cellular_component;CC:chloroplast thylakoid lumen;CC:cellular anatomical entity;MF:cation binding;MF:oxidoreductase activity, acting on diphenols and related substances as donors, oxygen as acceptor;MF:catechol oxidase activity;MF:ion binding;MF:…	GO:0042440;GO:0008152;GO:0008150;GO:0046148;GO:0031978;GO:0031977;GO:0005575;GO:0009543;GO:0110165;GO:0043169;GO:0016682;GO:0004097;GO:0043167;GO:0003824;GO:0003674;GO:0005488;GO:0016679;GO:0046872;GO:0016491	K00422	E1.10.3.1;E1.10.3.1;E1.10.3.1;E1.10.3.1;E1.10.3.1	sly00950;sly00350;sly01100;sly01110	Isoquinoline alkaloid biosynthesis;Tyrosine metabolism;Metabolic pathways;Biosynthesis of secondary metabolites	ENOG410XS94;ENOG410ZP9M	G:Carbohydrate transport and metabolism;S:Function unknown	PF12143.9;PF00264.21;PF12142.9	PPO1_KFDV;Tyrosinase;PPO1_DWL	Protein of unknown function;Common central domain of tyrosinase;Polyphenol oxidase middle domain	chloroplast	3	14	66.5	High
A0A3Q7I801	Bet_v_1 domain-containing protein OS=Solanum lycopersicum OX=4081 GN=101246666 PE=3 SV=1	3.02544	1.59715	6.206e-05	up	yes	3.092	1.022	1.045	1.103	0.918	3.291	3.05	2.936	BP:regulation of primary metabolic process;BP:regulation of metabolic process;BP:regulation of phosphatase activity;BP:regulation of cellular metabolic process;BP:signal transduction;BP:regulation of phosphate metabolic process;BP:regulation of biological process;BP:abscisic acid-activated signaling pathway;BP:regulation of protein metabolic process;BP:regulation of protein serine/threonine phosp…	GO:0080090;GO:0019222;GO:0010921;GO:0031323;GO:0007165;GO:0019220;GO:0050789;GO:0009738;GO:0051246;GO:0080163;GO:0065007;GO:0031399;GO:0065009;GO:0009755;GO:0050790;GO:0060255;GO:0009987;GO:0050794;GO:0006952;GO:0006950;GO:0008150;GO:0051171;GO:0035303;GO:0035304;GO:0043666;GO:0051336;GO:0051174;GO:0032268;GO:0009607;GO:0050896;GO:0043229;GO:0043227;GO:0005737;GO:0005634;GO:0043226;GO:0110165;GO:…	------	------	------	------	ENOG4111MZ2;ENOG410YZ38	S:Function unknown;	PF00407.20	Bet_v_1	Pathogenesis-related protein Bet v 1 family	cytoplasmic	2	30	17.3	High
A0A3Q7FN06	FAD-binding PCMH-type domain-containing protein OS=Solanum lycopersicum OX=4081 GN=101265606 PE=3 SV=1	2.83817	1.50496	1.129e-05	up	yes	3.034	1.069	1.058	1.079	1.07	3.177	2.983	2.941	MF:anion binding;MF:flavin adenine dinucleotide binding;MF:organic cyclic compound binding;MF:nucleotide binding;MF:small molecule binding;MF:catalytic activity;MF:oxidoreductase activity;MF:molecular_function;MF:FAD binding;MF:ion binding;MF:heterocyclic compound binding;MF:nucleoside phosphate binding;MF:binding;	GO:0043168;GO:0050660;GO:0097159;GO:0000166;GO:0036094;GO:0003824;GO:0016491;GO:0003674;GO:0071949;GO:0043167;GO:1901363;GO:1901265;GO:0005488	K22395	K22395;K22395;K22395	sly00940;sly01100;sly01110	Phenylpropanoid biosynthesis;Metabolic pathways;Biosynthesis of secondary metabolites	ENOG4110F4M;COG0277	S:Function unknown;	PF01565.24;PF08031.13	FAD_binding_4;BBE	FAD binding domain;Berberine and berberine like	vacuolar	6	13	61.1	High
A0A3Q7HWG9	Carboxypeptidase OS=Solanum lycopersicum OX=4081 PE=3 SV=1	3.23757	1.69491	5.133e-07	up	yes	3.133	0.9677	0.904	0.969	1.03	3.127	3.147	3.125	BP:nitrogen compound metabolic process;BP:organic substance metabolic process;BP:primary metabolic process;BP:biological_process;BP:metabolic process;BP:proteolysis;BP:proteolysis involved in cellular protein catabolic process;BP:organonitrogen compound metabolic process;BP:protein metabolic process;BP:macromolecule metabolic process;MF:exopeptidase activity;MF:molecular_function;MF:peptidase act…	GO:0006807;GO:0071704;GO:0044238;GO:0008150;GO:0008152;GO:0006508;GO:0051603;GO:1901564;GO:0019538;GO:0043170;GO:0008238;GO:0003674;GO:0008233;GO:0008236;GO:0016825;GO:0004180;GO:0004185;GO:0070008;GO:0016787;GO:0140096;GO:0003824;GO:0017171;GO:0070011	K16298;K09645	CPVL;CPVL;SCPL-IV;SCPL-IV;SCPL-IV	------	------	COG2939	S:Function unknown	PF00450.23	Peptidase_S10	Serine carboxypeptidase	ER	5	13	52.4	High
A0A3Q7EP74	Uncharacterized protein OS=Solanum lycopersicum OX=4081 PE=3 SV=1	3.01371	1.59154	2.08e-06	up	yes	3.077	1.021	1.023	1.019	1.021	3.008	3.174	3.049	CC:integral component of membrane;CC:cellular_component;CC:extracellular region;CC:intrinsic component of membrane;CC:cellular anatomical entity;MF:cation binding;MF:transition metal ion binding;MF:manganese ion binding;MF:ion binding;MF:molecular_function;MF:nutrient reservoir activity;MF:metal ion binding;MF:binding;	GO:0016021;GO:0005575;GO:0005576;GO:0031224;GO:0110165;GO:0043169;GO:0046914;GO:0030145;GO:0043167;GO:0003674;GO:0045735;GO:0046872;GO:0005488	------	------	------	------	ENOG410YCIH;ENOG410YERY	S:Function unknown;	PF00190.23;PF07883.12	Cupin_1;Cupin_2	Cupin;Cupin domain	vacuolar	3	12	62.4	High
A0A3Q7H4U9	Protein kinase domain-containing protein OS=Solanum lycopersicum OX=4081 PE=4 SV=1	2.91675	1.54436	0.0005615	up	yes	3.048	1.045	0.696	1.345	1.093	2.919	3.141	3.084	CC:integral component of membrane;CC:intrinsic component of membrane;CC:cellular_component;CC:cellular anatomical entity;MF:purine ribonucleoside triphosphate binding;MF:molecular_function;MF:binding;MF:nucleotide binding;MF:heterocyclic compound binding;MF:nucleoside phosphate binding;MF:anion binding;MF:ion binding;MF:transferase activity;MF:protein kinase activity;MF:purine nucleotide binding;…	GO:0016021;GO:0031224;GO:0005575;GO:0110165;GO:0035639;GO:0003674;GO:0005488;GO:0000166;GO:1901363;GO:1901265;GO:0043168;GO:0043167;GO:0016740;GO:0004672;GO:0017076;GO:0005524;GO:0016301;GO:0140096;GO:0036094;GO:0003824;GO:0030554;GO:0097367;GO:0097159;GO:0016773;GO:0032559;GO:0016772;GO:0032555;GO:0032553	------	------	------	------	ENOG4111F0S	S:Function unknown	PF00069.26;PF07714.18;PF13855.7;PF12799.8;PF08263.13	Pkinase;PK_Tyr_Ser-Thr;LRR_8;LRR_4;LRRNT_2	Protein kinase domain;Protein tyrosine and serine/threonine kinase;Leucine rich repeat;Leucine Rich repeats;Leucine rich repeat N-terminal domain	ER	1	3	69.1	High
A0A3Q7HKA2	Uncharacterized protein OS=Solanum lycopersicum OX=4081 PE=4 SV=1	2.96609	1.56856	4.772e-06	up	yes	3.061	1.032	1.111	0.984	1.002	3.026	3.152	3.005	MF:anion binding;MF:molecular_function;MF:adenyl nucleotide binding;MF:carbohydrate derivative binding;MF:organic cyclic compound binding;MF:nucleotide binding;MF:small molecule binding;MF:ribonucleotide binding;MF:adenyl ribonucleotide binding;MF:binding;MF:ADP binding;MF:purine ribonucleotide binding;MF:purine nucleotide binding;MF:ion binding;MF:heterocyclic compound binding;MF:nucleoside phos…	GO:0043168;GO:0003674;GO:0030554;GO:0097367;GO:0097159;GO:0000166;GO:0036094;GO:0032553;GO:0032559;GO:0005488;GO:0043531;GO:0032555;GO:0017076;GO:0043167;GO:1901363;GO:1901265	K13459	RPS2;RPS2	sly04626	Plant-pathogen interaction	COG4886	S:Function unknown	------	------	------	cytoplasmic	1	4	17.1	Medium
O48625	Lemir OS=Solanum lycopersicum OX=4081 GN=101255468 PE=3 SV=1	3.22627	1.68987	9.055e-06	up	yes	3.124	0.9683	0.963	0.979	0.963	3.221	3.175	2.975	MF:endopeptidase inhibitor activity;MF:enzyme regulator activity;MF:peptidase regulator activity;MF:molecular_function;MF:peptidase inhibitor activity;MF:enzyme inhibitor activity;MF:molecular function regulator;MF:endopeptidase regulator activity;	GO:0004866;GO:0030234;GO:0061134;GO:0003674;GO:0030414;GO:0004857;GO:0098772;GO:0061135	------	------	------	------	ENOG410YHN1	S:Function unknown	PF00197.19	Kunitz_legume	Trypsin and protease inhibitor	vacuolar	4	21	22.9	High
A0A3Q7G3G0	Uncharacterized protein OS=Solanum lycopersicum OX=4081 GN=101265430 PE=4 SV=1	2.69801	1.4319	1.238e-05	up	yes	2.984	1.106	1.165	1.115	1.039	3.065	2.864	3.023	------	------	------	------	------	------	ENOG410YA3P	S:Function unknown	------	------	------	cytoplasmic	2	13	27.3	High
A0A3Q7H3Z1	Uncharacterized protein OS=Solanum lycopersicum OX=4081 PE=3 SV=1	2.69955	1.43272	1.277e-06	up	yes	2.983	1.105	1.062	1.117	1.137	3.02	3.013	2.916	MF:ribonuclease T2 activity;MF:hydrolase activity;MF:catalytic activity, acting on RNA;MF:nucleic acid binding;MF:nuclease activity;MF:endonuclease activity;MF:ribonuclease activity;MF:endoribonuclease activity;MF:hydrolase activity, acting on ester bonds;MF:endoribonuclease activity, producing 3'-phosphomonoesters;MF:catalytic activity;MF:molecular_function;MF:RNA binding;MF:endonuclease activit…	GO:0033897;GO:0016787;GO:0140098;GO:0003676;GO:0004518;GO:0004519;GO:0004540;GO:0004521;GO:0016788;GO:0016892;GO:0003824;GO:0003674;GO:0003723;GO:0016894;GO:0097159;GO:1901363;GO:0005488	K01166	RNASET2	------	------	ENOG4111M7G	S:Function unknown	PF00445.19	Ribonuclease_T2	Ribonuclease T2 family	cytoplasmic	2	11	19.2	High
A0A3Q7HXW1	Uncharacterized protein OS=Solanum lycopersicum OX=4081 PE=4 SV=1	3.04559	1.60672	1.837e-06	up	yes	3.073	1.009	1.019	0.929	1.078	3.04	3.115	3.065	CC:cellular_component;CC:extracellular region;CC:extracellular space;CC:cellular anatomical entity;	GO:0005575;GO:0005576;GO:0005615;GO:0110165	K13449	PR1;PR1;PR1;PR1;PR1	sly04626;sly04075;sly04016	Plant-pathogen interaction;Plant hormone signal transduction;MAPK signaling pathway - plant	COG2340	O:Posttranslational modification, protein turnover, chaperones	PF00188.27	CAP	Cysteine-rich secretory protein family	extracellular	6	29	54.1	High
A0A3Q7GQT9	Uncharacterized protein OS=Solanum lycopersicum OX=4081 PE=3 SV=1	3.22283	1.68833	7.637e-07	up	yes	3.111	0.9653	0.981	1.015	0.9	3.152	3.104	3.077	------	------	K08059	IFI30, GILT;IFI30, GILT;IFI30, GILT	------	------	ENOG4111IDT	S:Function unknown	PF03227.17	GILT	Gamma interferon inducible lysosomal thiol reductase	extracellular	4	12	44	High
A0A3Q7EEZ8	Uncharacterized protein OS=Solanum lycopersicum OX=4081 PE=3 SV=1	3.31522	1.72911	1.023e-07	up	yes	3.112	0.9387	0.972	0.931	0.913	3.129	3.077	3.131	BP:organic substance metabolic process;BP:defense response;BP:response to stress;BP:biological_process;BP:metabolic process;BP:primary metabolic process;BP:carbohydrate metabolic process;BP:response to stimulus;CC:anchored component of plasma membrane;CC:intracellular organelle;CC:intrinsic component of plasma membrane;CC:organelle;CC:intrinsic component of membrane;CC:anchored component of membr…	GO:0071704;GO:0006952;GO:0006950;GO:0008150;GO:0008152;GO:0044238;GO:0005975;GO:0050896;GO:0046658;GO:0043229;GO:0031226;GO:0043226;GO:0031224;GO:0031225;GO:0005773;GO:0043227;GO:0110165;GO:0043231;GO:0005575;GO:0015926;GO:0016798;GO:0003674;GO:0008422;GO:0016787;GO:0003824;GO:0004553;GO:0042973	------	------	------	------	ENOG410YAHP	G:Carbohydrate transport and metabolism	PF00332.19	Glyco_hydro_17	Glycosyl hydrolases family 17	cytoplasmic	14	59	41.3	High
A0A3Q7G067	Methyltransf_11 domain-containing protein OS=Solanum lycopersicum OX=4081 GN=101256176 PE=4 SV=1	3.1845	1.67107	8.042e-06	up	yes	3.074	0.9653	1.006	0.977	0.913	2.969	3.197	3.056	BP:biological_process;BP:metabolic process;BP:methylation;MF:catalytic activity;MF:transferase activity;MF:transferase activity, transferring one-carbon groups;MF:molecular_function;MF:methyltransferase activity;	GO:0008150;GO:0008152;GO:0032259;GO:0003824;GO:0016740;GO:0016741;GO:0003674;GO:0008168	------	------	------	------	ENOG4111IQH	S:Function unknown	PF08241.13;PF13649.7;PF08242.13	Methyltransf_11;Methyltransf_25;Methyltransf_12	Methyltransferase domain;Methyltransferase domain;Methyltransferase domain	cytoplasmic	10	53	29.9	High
A0A3Q7HSM5	FAD_binding_3 domain-containing protein OS=Solanum lycopersicum OX=4081 PE=3 SV=1	3.16344	1.6615	1.6e-06	up	yes	3.06	0.9673	0.98	0.991	0.931	3.029	3.147	3.005	MF:anion binding;MF:flavin adenine dinucleotide binding;MF:organic cyclic compound binding;MF:nucleotide binding;MF:small molecule binding;MF:molecular_function;MF:FAD binding;MF:ion binding;MF:heterocyclic compound binding;MF:nucleoside phosphate binding;MF:binding;	GO:0043168;GO:0050660;GO:0097159;GO:0000166;GO:0036094;GO:0003674;GO:0071949;GO:0043167;GO:1901363;GO:1901265;GO:0005488	------	------	------	------	COG0654	T:Signal transduction mechanisms	PF01494.20	FAD_binding_3	FAD binding domain	chloroplast	7	27	32.7	High
A0A3Q7EZY3	KOW domain-containing protein OS=Solanum lycopersicum OX=4081 GN=101246988 PE=3 SV=1	2.48055	1.31066	0.003932	up	yes	2.87	1.157	0.877	1.021	1.574	2.885	3.195	2.53	BP:primary metabolic process;BP:cellular macromolecule biosynthetic process;BP:cellular biosynthetic process;BP:cellular nitrogen compound metabolic process;BP:nitrogen compound metabolic process;BP:cellular component organization or biogenesis;BP:ribosomal large subunit biogenesis;BP:cellular protein metabolic process;BP:cellular nitrogen compound biosynthetic process;BP:cellular macromolecule m…	GO:0044238;GO:0034645;GO:0044249;GO:0034641;GO:0006807;GO:0071840;GO:0042273;GO:0044267;GO:0044271;GO:0044260;GO:0043043;GO:0071704;GO:0002181;GO:1901576;GO:0009987;GO:0022613;GO:0009058;GO:0009059;GO:0008150;GO:0008152;GO:1901564;GO:0043604;GO:0043603;GO:1901566;GO:0019538;GO:0044237;GO:0043170;GO:0044085;GO:0006518;GO:0006412;GO:0015934;GO:0022625;GO:0044391;GO:0032991;GO:1990904;GO:0005575;GO:…	K02898	RP-L26e, RPL26;RP-L26e, RPL26;RP-L26e, RPL26	sly03010	Ribosome	COG0198	J:Translation, ribosomal structure and biogenesis	PF16906.6;PF00467.30	Ribosomal_L26;KOW	Ribosomal proteins L26 eukaryotic, L24P archaeal;KOW motif	chloroplast	1	20	16.8	High
Q6QLU0	Protein phosphatase 2C OS=Solanum lycopersicum OX=4081 GN=543923 PE=2 SV=1	2.70111	1.43355	2.865e-06	up	yes	2.928	1.084	1.07	1.094	1.087	2.854	3.018	2.912	MF:hydrolase activity;MF:phosphatase activity;MF:magnesium-dependent protein serine/threonine phosphatase activity;MF:catalytic activity, acting on a protein;MF:protein serine/threonine phosphatase activity;MF:phosphoprotein phosphatase activity;MF:phosphoric ester hydrolase activity;MF:catalytic activity;MF:molecular_function;MF:hydrolase activity, acting on ester bonds;	GO:0016787;GO:0016791;GO:0004724;GO:0140096;GO:0004722;GO:0004721;GO:0042578;GO:0003824;GO:0003674;GO:0016788	K17506	PPM1L, PP2CE;PPM1L, PP2CE;PPM1L, PP2CE;PPM1L, PP2CE;PPM1L, PP2CE	------	------	COG0631	S:Function unknown	PF00481.22	PP2C	Protein phosphatase 2C	cytoplasmic	7	29	30.9	High
A0A3Q7HQ53	Peptidase A1 domain-containing protein OS=Solanum lycopersicum OX=4081 GN=101244399 PE=4 SV=1	3.17066	1.66478	4.193e-06	up	yes	3.047	0.961	1.042	0.959	0.882	3.082	3.089	2.969	BP:nitrogen compound metabolic process;BP:organic substance catabolic process;BP:organic substance metabolic process;BP:proteolysis;BP:biological_process;BP:protein catabolic process;BP:metabolic process;BP:catabolic process;BP:macromolecule catabolic process;BP:primary metabolic process;BP:organonitrogen compound metabolic process;BP:organonitrogen compound catabolic process;BP:protein metabolic…	GO:0006807;GO:1901575;GO:0071704;GO:0006508;GO:0008150;GO:0030163;GO:0008152;GO:0009056;GO:0009057;GO:0044238;GO:1901564;GO:1901565;GO:0019538;GO:0043170;GO:0031224;GO:0016021;GO:0110165;GO:0005575;GO:0004175;GO:0003674;GO:0008233;GO:0070001;GO:0016787;GO:0140096;GO:0003824;GO:0070011;GO:0004190	K01381;K22683	PEP4;APF2;APF2	------	------	ENOG410XNV7	O:Posttranslational modification, protein turnover, chaperones	PF00026.24;PF14541.7;PF14543.7	Asp;TAXi_C;TAXi_N	Eukaryotic aspartyl protease;Xylanase inhibitor C-terminal;Xylanase inhibitor N-terminal	vacuolar	5	13	48.7	High
A0A3Q7H694	Uncharacterized protein OS=Solanum lycopersicum OX=4081 GN=101254383 PE=4 SV=1	2.44349	1.28894	2.305e-05	up	yes	2.832	1.159	1.066	1.106	1.304	2.853	2.82	2.823	------	------	------	------	------	------	------	------	------	------	------	chloroplast	1	5	21.6	Medium
A0A3Q7E8T2	Jacalin-type lectin domain-containing protein OS=Solanum lycopersicum OX=4081 PE=3 SV=1	3.13825	1.64996	1.494e-06	up	yes	3.019	0.962	0.945	0.976	0.965	3.024	2.939	3.095	MF:molecular_function;MF:carbohydrate binding;MF:binding;	GO:0003674;GO:0030246;GO:0005488	------	------	------	------	ENOG411155B	S:Function unknown	PF01419.18	Jacalin	Jacalin-like lectin domain	cytoplasmic	2	9	19.9	High
A0A3Q7J1C7	Lipocln_cytosolic_FA-bd_dom domain-containing protein OS=Solanum lycopersicum OX=4081 GN=101260607 PE=3 SV=1	2.69043	1.42784	0.0004107	up	yes	2.868	1.066	1.045	1.257	0.897	3.103	2.657	2.845	MF:small molecule binding;MF:molecular_function;MF:binding;	GO:0036094;GO:0003674;GO:0005488	K03098	APOD	------	------	COG3040	S:Function unknown	PF08212.13	Lipocalin_2	Lipocalin-like domain	cytoplasmic	9	28	37.3	High
A0A3Q7GBI5	HATPase_c domain-containing protein OS=Solanum lycopersicum OX=4081 GN=101265819 PE=3 SV=1	2.91045	1.54124	3.554e-06	up	yes	2.925	1.005	0.949	0.958	1.108	2.899	2.945	2.931	BP:protein folding;BP:cellular process;BP:biological_process;CC:endoplasmic reticulum;CC:organelle;CC:intracellular organelle;CC:membrane-bounded organelle;CC:perinuclear region of cytoplasm;CC:intracellular membrane-bounded organelle;CC:cellular_component;CC:cellular anatomical entity;MF:purine ribonucleoside triphosphate binding;MF:molecular_function;MF:binding;MF:ion binding;MF:heterocyclic co…	GO:0006457;GO:0009987;GO:0008150;GO:0005783;GO:0043226;GO:0043229;GO:0043227;GO:0048471;GO:0043231;GO:0005575;GO:0110165;GO:0035639;GO:0003674;GO:0005488;GO:0043167;GO:1901363;GO:1901265;GO:0043168;GO:0051082;GO:0000166;GO:0017076;GO:0005524;GO:0036094;GO:0030554;GO:0097367;GO:0097159;GO:0032559;GO:0005515;GO:0032555;GO:0032553	K09487;K04079	HSP90B, TRA1;HSP90A, htpG;HSP90A, htpG;HSP90A, htpG;HSP90A, htpG	sly04626;sly04141	Plant-pathogen interaction;Protein processing in endoplasmic reticulum	COG0326	S:Function unknown	PF00183.19;PF02518.27;PF13589.7	HSP90;HATPase_c;HATPase_c_3	Hsp90 protein;Histidine kinase-, DNA gyrase B-, and HSP90-like ATPase;Histidine kinase-, DNA gyrase B-, and HSP90-like ATPase	ER	14	22	93.3	High
A0A3Q7GC64	Thioredoxin domain-containing protein OS=Solanum lycopersicum OX=4081 PE=4 SV=1	3.14129	1.65136	4.811e-06	up	yes	2.977	0.9477	1.028	0.901	0.914	2.941	3.067	2.922	BP:cellular homeostasis;BP:cellular process;BP:regulation of cellular process;BP:homeostatic process;BP:biological_process;BP:biological regulation;BP:cell redox homeostasis;BP:regulation of biological quality;BP:regulation of biological process;CC:cell;	GO:0019725;GO:0009987;GO:0050794;GO:0042592;GO:0008150;GO:0065007;GO:0045454;GO:0065008;GO:0050789;GO:0005623	K17609	NXN;NXN;NXN	------	------	ENOG410ZIWC	O:Posttranslational modification, protein turnover, chaperones	PF13905.7;PF13098.7;PF00085.21;PF00578.22;PF03107.17	Thioredoxin_8;Thioredoxin_2;Thioredoxin;AhpC-TSA;C1_2	Thioredoxin-like;Thioredoxin-like domain;Thioredoxin;AhpC/TSA family;C1 domain	cytoplasmic	6	18	42.9	High
A0A3Q7HW64	SHSP domain-containing protein OS=Solanum lycopersicum OX=4081 PE=3 SV=1	2.75502	1.46206	0.0002767	up	yes	2.879	1.045	0.98	1.261	0.895	3.089	2.792	2.756	CC:cellular_component;CC:integral component of membrane;CC:cellular anatomical entity;CC:intrinsic component of membrane;	GO:0005575;GO:0016021;GO:0110165;GO:0031224	------	------	------	------	COG0071	O:Posttranslational modification, protein turnover, chaperones	PF00011.22	HSP20	Hsp20/alpha crystallin family	cytoplasmic	2	7	29.7	High
A0A3Q7FSI4	Uncharacterized protein OS=Solanum lycopersicum OX=4081 PE=4 SV=1	1.78989	0.839868	0.002914	up	yes	2.513	1.404	1.086	1.471	1.656	2.56	2.526	2.452	BP:response to stimulus;BP:defense response;BP:response to stress;BP:biological_process;MF:carbohydrate derivative binding;MF:carbohydrate binding;MF:binding;MF:molecular_function;MF:chitin binding;	GO:0050896;GO:0006952;GO:0006950;GO:0008150;GO:0097367;GO:0030246;GO:0005488;GO:0003674;GO:0008061	K20547	CHIB;CHIB;CHIB	sly01100;sly00520;sly04016	Metabolic pathways;Amino sugar and nucleotide sugar metabolism;MAPK signaling pathway - plant	ENOG410XXV4;COG3979	S:Function unknown;G:Carbohydrate transport and metabolism	PF00187.20	Chitin_bind_1	Chitin recognition protein	vacuolar	1	5	23	High
A0A3Q7J166	Uncharacterized protein OS=Solanum lycopersicum OX=4081 PE=3 SV=1	3.53078	1.81999	3.231e-07	up	yes	3.046	0.8627	0.873	0.846	0.869	3.003	3.109	3.026	MF:molecular_function;MF:nutrient reservoir activity;	GO:0003674;GO:0045735	K15276	SLC35B2, PAPST1;SLC35B2, PAPST1	------	------	ENOG410YDMX;COG0697	S:Function unknown;	PF08449.12;PF00190.23;PF00892.21	UAA;Cupin_1;EamA	UAA transporter family;Cupin;EamA-like transporter family	cytoplasmic	7	10	78.9	High
A0A3Q7IJH9	J domain-containing protein OS=Solanum lycopersicum OX=4081 PE=3 SV=1	3.05083	1.6092	1.189e-05	up	yes	2.941	0.964	1.006	0.963	0.923	2.866	3.082	2.876	BP:response to extracellular stimulus;BP:metabolic process;BP:glutamine family amino acid metabolic process;BP:carboxylic acid metabolic process;BP:cellular amino acid catabolic process;BP:nitrogen compound metabolic process;BP:small molecule metabolic process;BP:response to starvation;BP:response to chemical;BP:cellular response to stimulus;BP:organonitrogen compound catabolic process;BP:cellula…	GO:0009991;GO:0008152;GO:0009064;GO:0019752;GO:0009063;GO:0006807;GO:0044281;GO:0042594;GO:0042221;GO:0051716;GO:1901565;GO:0043562;GO:0006520;GO:0071704;GO:0006082;GO:1901605;GO:1901606;GO:0071496;GO:0043648;GO:0009987;GO:1901575;GO:0006950;GO:0031669;GO:0008150;GO:0009267;GO:0043436;GO:0007154;GO:0044282;GO:0009056;GO:0044248;GO:0043649;GO:0044238;GO:0031668;GO:0006995;GO:1901564;GO:0009605;GO:…	K00262;K00261	GLUD1_2, gdhA;GLUD1_2, gdhA;GLUD1_2, gdhA;E1.4.1.4, gdhA	sly00910;sly00250;sly01100;sly00220;sly01200	Nitrogen metabolism;Alanine, aspartate and glutamate metabolism;Metabolic pathways;Arginine biosynthesis;Carbon metabolism	COG0334	O:Posttranslational modification, protein turnover, chaperones	PF00208.22;PF02812.19;PF00226.32	ELFV_dehydrog;ELFV_dehydrog_N;DnaJ	Glutamate/Leucine/Phenylalanine/Valine dehydrogenase;Glu/Leu/Phe/Val dehydrogenase, dimerisation domain;DnaJ domain	cytoplasmic	9	25	81.7	High
A0A3Q7JA97	Uncharacterized protein OS=Solanum lycopersicum OX=4081 GN=101254066 PE=3 SV=1	2.84714	1.50951	5.358e-05	up	yes	2.887	1.014	0.998	0.865	1.179	2.981	2.855	2.824	MF:catalytic activity;MF:molecular_function;MF:oxidoreductase activity;	GO:0003824;GO:0003674;GO:0016491	------	------	------	------	COG1028	M:Cell wall/membrane/envelope biogenesis	PF00106.26;PF13561.7;PF08659.11	adh_short;adh_short_C2;KR	short chain dehydrogenase;Enoyl;KR domain	peroxisomal	4	25	29.2	High
A0A3Q7GBE4	Uncharacterized protein OS=Solanum lycopersicum OX=4081 GN=104647199 PE=4 SV=1	2.38448	1.25368	1.534e-06	up	yes	2.735	1.147	1.18	1.119	1.142	2.674	2.776	2.754	------	------	------	------	------	------	ENOG41113E7	S:Function unknown	------	------	------	cytoplasmic	4	7	66.3	High
A0A3Q7I5P6	UCR_hinge domain-containing protein OS=Solanum lycopersicum OX=4081 PE=3 SV=1	1.96787	0.976632	0.0008619	up	yes	2.572	1.307	1.233	1.539	1.149	2.525	2.468	2.722	BP:generation of precursor metabolites and energy;BP:electron transport chain;BP:respiratory electron transport chain;BP:cellular process;BP:biological_process;BP:metabolic process;BP:oxidation-reduction process;BP:mitochondrial electron transport, ubiquinol to cytochrome c;BP:cellular metabolic process;CC:intracellular organelle;CC:membrane-bounded organelle;CC:organelle;CC:organelle membrane;CC…	GO:0006091;GO:0022900;GO:0022904;GO:0009987;GO:0008150;GO:0008152;GO:0055114;GO:0006122;GO:0044237;GO:0043229;GO:0043227;GO:0043226;GO:0031090;GO:0016020;GO:0005739;GO:0031966;GO:0043231;GO:0019866;GO:0005575;GO:0005743;GO:0110165;GO:0070469;GO:0008121;GO:0003674;GO:0016491;GO:0016681;GO:0003824;GO:0009055;GO:0016679	K00416;K01785	QCR6, UQCRH;QCR6, UQCRH;galM, GALM;galM, GALM;galM, GALM	sly00190;sly00052;sly01100;sly00010;sly01110	Oxidative phosphorylation;Galactose metabolism;Metabolic pathways;Glycolysis / Gluconeogenesis;Biosynthesis of secondary metabolites	ENOG411247S	C:Energy production and conversion	PF02320.17;PF01263.21	UCR_hinge;Aldose_epim	Ubiquinol-cytochrome C reductase hinge protein;Aldose 1-epimerase	cytoplasmic	1	5	16.6	High
A0A3Q7G528	Annexin OS=Solanum lycopersicum OX=4081 GN=543563 PE=3 SV=1	2.55128	1.35122	3.493e-06	up	yes	2.786	1.092	1.034	1.093	1.15	2.837	2.725	2.797	CC:cytoplasm;CC:cytosol;CC:cellular_component;CC:cellular anatomical entity;MF:anion binding;MF:cation binding;MF:phospholipid binding;MF:calcium-dependent phospholipid binding;MF:lipid binding;MF:ion binding;MF:molecular_function;MF:binding;MF:metal ion binding;MF:calcium ion binding;	GO:0005737;GO:0005829;GO:0005575;GO:0110165;GO:0043168;GO:0043169;GO:0005543;GO:0005544;GO:0008289;GO:0043167;GO:0003674;GO:0005488;GO:0046872;GO:0005509	K17098	ANNAT;ANNAT;ANNAT;ANNAT;ANNAT	------	------	ENOG410XPUN	S:Function unknown	PF00191.21	Annexin	Annexin	cytoplasmic	12	42	36.2	High
A0A3Q7G278	Glutamate decarboxylase OS=Solanum lycopersicum OX=4081 GN=101259235 PE=3 SV=1	2.86314	1.5176	0.0005376	up	yes	2.866	1.001	0.93	0.856	1.217	3.133	2.622	2.844	BP:small molecule catabolic process;BP:carboxylic acid metabolic process;BP:cellular amino acid catabolic process;BP:nitrogen compound metabolic process;BP:small molecule metabolic process;BP:glutamine family amino acid catabolic process;BP:glutamine family amino acid metabolic process;BP:organic substance catabolic process;BP:cellular amino acid metabolic process;BP:organic substance metabolic p…	GO:0044282;GO:0019752;GO:0009063;GO:0006807;GO:0044281;GO:0009065;GO:0009064;GO:1901575;GO:0006520;GO:0071704;GO:1901605;GO:1901606;GO:0044238;GO:0009987;GO:0008150;GO:0008152;GO:0043436;GO:0009056;GO:0044248;GO:0043649;GO:0043648;GO:1901564;GO:1901565;GO:0006082;GO:0046395;GO:0016054;GO:0044237;GO:0006536;GO:0006538;GO:0110165;GO:0005575;GO:0005829;GO:0005488;GO:0070279;GO:0003674;GO:1901363;GO:…	K01580	E4.1.1.15, gadB, gadA, GAD;E4.1.1.15, gadB, gadA, GAD;E4.1.1.15, gadB, gadA, GAD;E4.1.1.15, gadB, gadA, GAD;E4.1.1.15, gadB, gadA, GAD	sly00410;sly00650;sly00430;sly00250;sly01100;sly01110	beta-Alanine metabolism;Butanoate metabolism;Taurine and hypotaurine metabolism;Alanine, aspartate and glutamate metabolism;Metabolic pathways;Biosynthesis of secondary metabolites	COG0076	E:Amino acid transport and metabolism	PF00282.20	Pyridoxal_deC	Pyridoxal-dependent decarboxylase conserved domain	cytoplasmic	1	11	56.1	High
A0A3Q7FF59	Uncharacterized protein OS=Solanum lycopersicum OX=4081 GN=101250637 PE=3 SV=1	1.37677	0.461284	0.0143	up	yes	2.24	1.627	1.441	1.913	1.528	2.201	2.296	2.224	BP:ion homeostasis;BP:homeostatic process;BP:iron ion homeostasis;BP:iron ion transport;BP:transition metal ion homeostasis;BP:inorganic ion homeostasis;BP:transition metal ion transport;BP:biological regulation;BP:regulation of biological quality;BP:metal ion transport;BP:cation transport;BP:ion transport;BP:transport;BP:biological_process;BP:metal ion homeostasis;BP:cation homeostasis;BP:establ…	GO:0050801;GO:0042592;GO:0055072;GO:0006826;GO:0055076;GO:0098771;GO:0000041;GO:0065007;GO:0065008;GO:0030001;GO:0006812;GO:0006811;GO:0006810;GO:0008150;GO:0055065;GO:0055080;GO:0051234;GO:0051179;GO:0048878;GO:0016020;GO:0005886;GO:0031224;GO:0016021;GO:0110165;GO:0005575;GO:0046872;GO:0005488;GO:0016491;GO:0043169;GO:0016722;GO:0016724;GO:0046914;GO:0004322;GO:0043167;GO:0003824;GO:0005507;GO:…	------	------	------	------	COG2132	S:Function unknown	PF00394.23;PF07732.16;PF07731.15	Cu-oxidase;Cu-oxidase_3;Cu-oxidase_2	Multicopper oxidase;Multicopper oxidase;Multicopper oxidase	extracellular	3	8	60.5	High
A0A3Q7IGR5	LRRNT_2 domain-containing protein OS=Solanum lycopersicum OX=4081 GN=101262461 PE=3 SV=1	3.00321	1.58651	1.989e-07	up	yes	2.899	0.9653	0.979	0.971	0.946	2.86	2.943	2.893	BP:hormone-mediated signaling pathway;BP:cellular process;BP:regulation of cellular process;BP:biological_process;BP:signal transduction;BP:biological regulation;BP:regulation of biological process;CC:membrane;CC:cellular_component;CC:plasma membrane;CC:cellular anatomical entity;MF:molecular_function;MF:kinase activity;MF:transferase activity, transferring phosphorus-containing groups;MF:catalyt…	GO:0009755;GO:0009987;GO:0050794;GO:0008150;GO:0007165;GO:0065007;GO:0050789;GO:0016020;GO:0005575;GO:0005886;GO:0110165;GO:0003674;GO:0016301;GO:0016772;GO:0003824;GO:0016740	------	------	------	------	COG4886	J:Translation, ribosomal structure and biogenesis	PF13855.7;PF12799.8;PF08263.13	LRR_8;LRR_4;LRRNT_2	Leucine rich repeat;Leucine Rich repeats;Leucine rich repeat N-terminal domain	extracellular	17	42	52.5	High
A0A3Q7FKJ0	Uncharacterized protein OS=Solanum lycopersicum OX=4081 GN=101268253 PE=4 SV=1	3.01779	1.59349	9.237e-07	up	yes	2.901	0.9613	0.992	1	0.892	2.902	2.929	2.872	------	------	------	------	------	------	COG4886	S:Function unknown	PF13855.7	LRR_8	Leucine rich repeat	vacuolar	16	41	51.4	High
A0A3Q7H5M4	Uncharacterized protein OS=Solanum lycopersicum OX=4081 GN=101251394 PE=3 SV=1	3.26185	1.70569	0.000154	up	yes	2.951	0.9047	0.953	0.834	0.927	2.817	3.236	2.801	BP:response to external biotic stimulus;BP:interspecies interaction between organisms;BP:defense response;BP:response to stress;BP:defense response to other organism;BP:response to other organism;BP:response to biotic stimulus;BP:response to external stimulus;BP:response to stimulus;BP:biological_process;CC:membrane;CC:intrinsic component of membrane;CC:integral component of membrane;CC:cellular …	GO:0043207;GO:0044419;GO:0006952;GO:0006950;GO:0098542;GO:0051707;GO:0009607;GO:0009605;GO:0050896;GO:0008150;GO:0016020;GO:0031224;GO:0016021;GO:0110165;GO:0005575;GO:0004497;GO:0003674;GO:0005488;GO:1901363;GO:0016491;GO:0043169;GO:0016709;GO:0016705;GO:0043167;GO:0005506;GO:0046872;GO:0020037;GO:0003824;GO:0046914;GO:0046906;GO:0097159	------	------	------	------	COG2124	E:Amino acid transport and metabolism	PF00067.23	p450	Cytochrome P450	ER	4	8	59.1	High
A0A3Q7F2Y7	GST C-terminal domain-containing protein OS=Solanum lycopersicum OX=4081 PE=4 SV=1	2.91424	1.54312	1.487e-05	up	yes	2.858	0.9807	1.062	0.834	1.046	2.859	2.88	2.834	CC:cytoplasm;CC:cellular_component;CC:cellular anatomical entity;MF:glutathione transferase activity;MF:catalytic activity;MF:transferase activity, transferring alkyl or ary;MF:transferase activity;MF:molecular_function;	GO:0005737;GO:0005575;GO:0110165;GO:0004364;GO:0003824;GO:0016765;GO:0016740;GO:0003674	K07393	ECM4, yqjG;ECM4, yqjG	------	------	COG0435	O:Posttranslational modification, protein turnover, chaperones	PF13409.7;PF13410.7;PF00043.26;PF14497.7	GST_N_2;GST_C_2;GST_C;GST_C_3	Glutathione S-transferase, N-terminal domain;Glutathione S-transferase, C-terminal domain;Glutathione S-transferase, C-terminal domain;Glutathione S-transferase, C-terminal domain	mitochondrial	7	23	41	High
A0A3Q7EI07	Uncharacterized protein OS=Solanum lycopersicum OX=4081 PE=4 SV=1	2.76696	1.4683	4.821e-06	up	yes	2.814	1.017	1.021	1.047	0.984	2.763	2.915	2.763	MF:catalytic activity;MF:transferase activity;MF:molecular_function;	GO:0003824;GO:0016740;GO:0003674	K00799	GST, gst;GST, gst;GST, gst;GST, gst	sly01100;sly00480	Metabolic pathways;Glutathione metabolism	ENOG410XSIX	C:Energy production and conversion	PF02798.21;PF13409.7;PF13417.7;PF00043.26;PF17172.5;PF14497.7;PF13410.7	GST_N;GST_N_2;GST_N_3;GST_C;GST_N_4;GST_C_3;GST_C_2	Glutathione S-transferase, N-terminal domain;Glutathione S-transferase, N-terminal domain;Glutathione S-transferase, N-terminal domain;Glutathione S-transferase, C-terminal domain;Glutathione S-transferase N-terminal domain;Glutathione S-transferase, C-terminal domain;Glutathione S-transferase, C-terminal domain	cytoplasmic	8	19	62.5	High
A0A3Q7J0P5	SHSP domain-containing protein OS=Solanum lycopersicum OX=4081 GN=101258622 PE=3 SV=1	3.23917	1.69562	0.0002396	up	yes	2.924	0.9027	0.934	0.877	0.897	2.637	2.94	3.196	CC:cellular_component;CC:integral component of membrane;CC:cellular anatomical entity;CC:intrinsic component of membrane;	GO:0005575;GO:0016021;GO:0110165;GO:0031224	------	------	------	------	COG0071	O:Posttranslational modification, protein turnover, chaperones	PF00011.22	HSP20	Hsp20/alpha crystallin family	cytoplasmic	1	7	27.5	High
A0A3Q7GKB8	WD_REPEATS_REGION domain-containing protein OS=Solanum lycopersicum OX=4081 PE=4 SV=1	2.82698	1.49926	4.842e-05	up	yes	2.825	0.9993	0.959	0.925	1.114	2.83	2.958	2.686	BP:protein localization;BP:peptide transport;BP:amide transport;BP:intracellular protein transport;BP:nitrogen compound transport;BP:organic substance transport;BP:macromolecule localization;BP:cellular process;BP:transport;BP:establishment of protein localization;BP:biological_process;BP:establishment of localization in cell;BP:establishment of localization;BP:localization;BP:cellular localizati…	GO:0008104;GO:0015833;GO:0042886;GO:0006886;GO:0071705;GO:0071702;GO:0033036;GO:0009987;GO:0006810;GO:0045184;GO:0008150;GO:0051649;GO:0051234;GO:0051179;GO:0051641;GO:0016192;GO:0046907;GO:0015031;GO:0030117;GO:0032991;GO:0005575;GO:0098796;GO:0005198;GO:0003674	K17302	COPB2, SEC27;COPB2, SEC27;COPB2, SEC27;COPB2, SEC27	------	------	ENOG410XNNY	P:Inorganic ion transport and metabolism	PF00400.33;PF14783.7	WD40;BBS2_Mid	WD domain, G-beta repeat;Ciliary BBSome complex subunit 2, middle region	cytoplasmic	1	3	38.1	High
A0A3Q7HTM2	Uncharacterized protein OS=Solanum lycopersicum OX=4081 PE=3 SV=1	2.86856	1.52033	7.478e-07	up	yes	2.835	0.9883	1.032	1.001	0.932	2.833	2.867	2.804	CC:integral component of membrane;CC:cellular_component;CC:cellular anatomical entity;CC:intrinsic component of membrane;MF:serine-type endopeptidase activity;MF:endopeptidase activity;MF:hydrolase activity, acting on acid phosphorus-nitrogen bonds;MF:hydrolase activity;MF:serine hydrolase activity;MF:catalytic activity, acting on a protein;MF:catalytic activity;MF:peptidase activity, acting on L…	GO:0016021;GO:0005575;GO:0110165;GO:0031224;GO:0004252;GO:0004175;GO:0016825;GO:0016787;GO:0017171;GO:0140096;GO:0003824;GO:0070011;GO:0003674;GO:0008233;GO:0008236	------	------	------	------	COG1404	O:Posttranslational modification, protein turnover, chaperones	PF00082.23;PF17766.2;PF05922.17;PF02225.23	Peptidase_S8;fn3_6;Inhibitor_I9;PA	Subtilase family;Fibronectin type-III domain;Peptidase inhibitor I9;PA domain	plasma membrane	14	16	488.6	High
A0A3Q7HDL2	Uncharacterized protein OS=Solanum lycopersicum OX=4081 PE=3 SV=1	3.04763	1.60769	8.522e-06	up	yes	2.873	0.9427	0.969	0.925	0.934	2.798	3.003	2.817	CC:extracellular space;CC:cellular_component;CC:cellular anatomical entity;MF:serine-type endopeptidase activity;MF:endopeptidase activity;MF:hydrolase activity, acting on acid phosphorus-nitrogen bonds;MF:hydrolase activity;MF:serine hydrolase activity;MF:catalytic activity, acting on a protein;MF:catalytic activity;MF:peptidase activity, acting on L-amino acid peptides;MF:molecular_function;MF:…	GO:0005615;GO:0005575;GO:0110165;GO:0004252;GO:0004175;GO:0016825;GO:0016787;GO:0017171;GO:0140096;GO:0003824;GO:0070011;GO:0003674;GO:0008233;GO:0008236	------	------	------	------	COG1404	O:Posttranslational modification, protein turnover, chaperones	PF00082.23;PF17766.2;PF05922.17;PF02225.23	Peptidase_S8;fn3_6;Inhibitor_I9;PA	Subtilase family;Fibronectin type-III domain;Peptidase inhibitor I9;PA domain	cytoplasmic	5	5	120.4	High
A0A3Q7J9K2	Uncharacterized protein OS=Solanum lycopersicum OX=4081 GN=101255178 PE=3 SV=1	3.59398	1.84558	1.508e-06	up	yes	2.983	0.83	0.869	0.875	0.746	2.936	3.009	3.005	MF:catalytic activity;MF:molecular_function;MF:oxidoreductase activity;	GO:0003824;GO:0003674;GO:0016491	------	------	------	------	COG1028	S:Function unknown	PF00106.26;PF13561.7;PF08659.11	adh_short;adh_short_C2;KR	short chain dehydrogenase;Enoyl;KR domain	peroxisomal	5	28	29.2	High
A0A3Q7IFT3	Uncharacterized protein OS=Solanum lycopersicum OX=4081 GN=101253330 PE=4 SV=1	2.93486	1.55329	5.28e-07	up	yes	2.843	0.9687	0.973	0.957	0.976	2.789	2.899	2.842	------	------	------	------	------	------	COG4886;ENOG410YFAF	S:Function unknown;	PF13855.7	LRR_8	Leucine rich repeat	ER	5	16	49	High
A0A3Q7HW20	Glutathione peroxidase OS=Solanum lycopersicum OX=4081 PE=3 SV=1	2.26072	1.17678	0.004651	up	yes	2.636	1.166	1.101	1.325	1.072	3.104	2.278	2.526	BP:response to stimulus;BP:response to stress;BP:biological_process;BP:response to oxidative stress;CC:cytosol;CC:cellular_component;CC:cellular anatomical entity;MF:phospholipid-hydroperoxide glutathione peroxidase activity;MF:antioxidant activity;MF:peroxidase activity;MF:catalytic activity;MF:molecular_function;MF:glutathione peroxidase activity;MF:oxidoreductase activity, acting on peroxide a…	GO:0050896;GO:0006950;GO:0008150;GO:0006979;GO:0005829;GO:0005575;GO:0110165;GO:0047066;GO:0016209;GO:0004601;GO:0003824;GO:0003674;GO:0004602;GO:0016684;GO:0016491	K00432	gpx, btuE, bsaA;gpx, btuE, bsaA;gpx, btuE, bsaA;gpx, btuE, bsaA;gpx, btuE, bsaA	sly00590;sly01100;sly00480	Arachidonic acid metabolism;Metabolic pathways;Glutathione metabolism	COG0386	S:Function unknown	PF00255.20;PF00578.22;PF08534.11	GSHPx;AhpC-TSA;Redoxin	Glutathione peroxidase;AhpC/TSA family;Redoxin	chloroplast	6	22	26.7	High
O81536	Annexin OS=Solanum lycopersicum OX=4081 GN=AN34 PE=2 SV=1	3.1632	1.66138	3.846e-05	up	yes	2.888	0.913	0.949	0.891	0.899	2.73	3.068	2.867	CC:cytoplasm;CC:cellular_component;CC:cellular anatomical entity;MF:anion binding;MF:cation binding;MF:phospholipid binding;MF:calcium-dependent phospholipid binding;MF:lipid binding;MF:ion binding;MF:molecular_function;MF:binding;MF:metal ion binding;MF:calcium ion binding;	GO:0005737;GO:0005575;GO:0110165;GO:0043168;GO:0043169;GO:0005543;GO:0005544;GO:0008289;GO:0043167;GO:0003674;GO:0005488;GO:0046872;GO:0005509	K17098	ANNAT;ANNAT;ANNAT;ANNAT;ANNAT	------	------	ENOG410XPUN	S:Function unknown	PF00191.21	Annexin	Annexin	cytoplasmic	8	28	35.8	High
A0A3Q7HRC7	M20_dimer domain-containing protein OS=Solanum lycopersicum OX=4081 PE=4 SV=1	2.0296	1.0212	0.00225	up	yes	2.537	1.25	1.084	1.615	1.052	2.576	2.477	2.558	MF:hydrolase activity;MF:molecular_function;MF:catalytic activity;	GO:0016787;GO:0003674;GO:0003824	K01438	argE;argE;argE	sly01100;sly01230;sly01210;sly00220;sly01110	Metabolic pathways;Biosynthesis of amino acids;2-Oxocarboxylic acid metabolism;Arginine biosynthesis;Biosynthesis of secondary metabolites	COG0624	E:Amino acid transport and metabolism	PF01546.29;PF07687.15	Peptidase_M20;M20_dimer	Peptidase family M20/M25/M40;Peptidase dimerisation domain	cytoplasmic	13	69	50.8	High
A0A3Q7E8A8	ML domain-containing protein OS=Solanum lycopersicum OX=4081 GN=101249001 PE=4 SV=1	2.7045	1.43536	4.847e-06	up	yes	2.764	1.022	0.998	1.113	0.956	2.792	2.718	2.781	BP:sterol transport;BP:organic hydroxy compound transport;BP:lipid transport;BP:organic substance transport;BP:transport;BP:biological_process;BP:establishment of localization in cell;BP:establishment of localization;BP:localization;BP:cellular localization;BP:intracellular transport;BP:intracellular sterol transport;BP:intracellular lipid transport;BP:cellular process;CC:intrinsic component of m…	GO:0015918;GO:0015850;GO:0006869;GO:0071702;GO:0006810;GO:0008150;GO:0051649;GO:0051234;GO:0051179;GO:0051641;GO:0046907;GO:0032366;GO:0032365;GO:0009987;GO:0031224;GO:0016021;GO:0110165;GO:0005575;GO:0003674;GO:0005488;GO:0032934;GO:0008289;GO:0005496;GO:0097159	------	------	------	------	ENOG4111SSC	U:Intracellular trafficking, secretion, and vesicular transport	PF02221.16	E1_DerP2_DerF2	ML domain	ER	7	56	17.5	High
A0A3Q7HIP9	Protein disulfide-isomerase OS=Solanum lycopersicum OX=4081 PE=3 SV=1	2.96323	1.56717	4.93e-06	up	yes	2.829	0.9547	0.905	1.067	0.892	2.837	2.829	2.82	BP:nitrogen compound metabolic process;BP:organic substance metabolic process;BP:proteolysis;BP:biological_process;BP:metabolic process;BP:primary metabolic process;BP:organonitrogen compound metabolic process;BP:protein metabolic process;BP:macromolecule metabolic process;CC:intracellular organelle;CC:membrane-bounded organelle;CC:organelle;CC:intrinsic component of membrane;CC:integral componen…	GO:0006807;GO:0071704;GO:0006508;GO:0008150;GO:0008152;GO:0044238;GO:1901564;GO:0019538;GO:0043170;GO:0043229;GO:0043227;GO:0043226;GO:0031224;GO:0016021;GO:0005739;GO:0110165;GO:0043231;GO:0005575;GO:0004176;GO:0004175;GO:0035639;GO:1901363;GO:0003674;GO:0008270;GO:0016887;GO:0008233;GO:0000166;GO:0043168;GO:0043169;GO:0046914;GO:0097367;GO:0043167;GO:0008237;GO:0046872;GO:0016787;GO:0004222;GO:…	K03798;K09580	ftsH, hflB;PDIA1, P4HB;PDIA1, P4HB;PDIA1, P4HB;PDIA1, P4HB	sly04141	Protein processing in endoplasmic reticulum	COG0465	J:Translation, ribosomal structure and biogenesis	PF00085.21;PF00004.30;PF01434.19;PF13848.7;PF13098.7;PF17862.2;PF04756.14	Thioredoxin;AAA;Peptidase_M41;Thioredoxin_6;Thioredoxin_2;AAA_lid_3;OST3_OST6	Thioredoxin;ATPase family associated with various cellular activities;Peptidase family M41;Thioredoxin-like domain;Thioredoxin-like domain;AAA+ lid domain;OST3 / OST6 family, transporter family	cytoplasmic	18	17	146	High
A0A3Q7FB87	Uncharacterized protein OS=Solanum lycopersicum OX=4081 PE=3 SV=1	3.05594	1.61162	3.298e-07	up	yes	2.846	0.9313	0.933	0.981	0.88	2.852	2.844	2.842	------	------	------	------	------	------	ENOG41107QF	S:Function unknown	PF04674.13	Phi_1	Phosphate-induced protein 1 conserved region	cytoplasmic	9	36	29.1	High
A0A3Q7HN01	Lipoxygenase OS=Solanum lycopersicum OX=4081 GN=101263535 PE=3 SV=1	2.91386	1.54293	7.514e-06	up	yes	2.811	0.9647	1.067	0.885	0.942	2.756	2.862	2.815	BP:fatty acid biosynthetic process;BP:fatty acid metabolic process;BP:carboxylic acid metabolic process;BP:organic acid biosynthetic process;BP:cellular biosynthetic process;BP:small molecule metabolic process;BP:small molecule biosynthetic process;BP:monocarboxylic acid biosynthetic process;BP:organic substance biosynthetic process;BP:organic substance metabolic process;BP:lipid metabolic proces…	GO:0006633;GO:0006631;GO:0019752;GO:0016053;GO:0044249;GO:0044281;GO:0044283;GO:0072330;GO:1901576;GO:0071704;GO:0006629;GO:0009987;GO:0032787;GO:0009058;GO:0008150;GO:0008152;GO:0043436;GO:0044255;GO:0008610;GO:0044238;GO:0031408;GO:0006082;GO:0046394;GO:0031407;GO:0044237;GO:0005737;GO:0110165;GO:0005575;GO:0003674;GO:0016701;GO:0016491;GO:0016702;GO:0043167;GO:0046872;GO:0043169;GO:0003824;GO:…	K15718	LOX1_5;LOX1_5;LOX1_5;LOX1_5;LOX1_5	sly00591	Linoleic acid metabolism	ENOG410YN4N	S:Function unknown	PF00305.20;PF01477.24	Lipoxygenase;PLAT	Lipoxygenase;PLAT/LH2 domain	cytoplasmic	3	9	97.6	High
A0A3Q7HZJ4	Fe2OG dioxygenase domain-containing protein OS=Solanum lycopersicum OX=4081 PE=3 SV=1	2.80157	1.48624	6.19e-05	up	yes	2.78	0.9923	1.053	1.026	0.898	2.699	2.96	2.682	MF:cation binding;MF:ion binding;MF:catalytic activity;MF:molecular_function;MF:binding;MF:metal ion binding;MF:oxidoreductase activity;	GO:0043169;GO:0043167;GO:0003824;GO:0003674;GO:0005488;GO:0046872;GO:0016491	------	------	------	------	COG3491	S:Function unknown	PF03171.21;PF14226.7	2OG-FeII_Oxy;DIOX_N	2OG-F;non-haem dioxygenase in morphine synthesis N-terminal	peroxisomal	2	6	42	High
A0A3Q7FJQ4	Glycosyltransferase OS=Solanum lycopersicum OX=4081 GN=101263679 PE=3 SV=1	2.875	1.52356	5.733e-06	up	yes	2.783	0.968	0.997	0.977	0.93	2.715	2.888	2.746	CC:intracellular membrane-bounded organelle;CC:membrane-bounded organelle;CC:intracellular organelle;CC:cellular_component;CC:organelle;CC:cellular anatomical entity;MF:glucosyltransferase activity;MF:quercetin 7-O-glucosyltransferase activity;MF:quercetin 3-O-glucosyltransferase activity;MF:UDP-glucosyltransferase activity;MF:catalytic activity;MF:transferase activity;MF:molecular_function;MF:tr…	GO:0043231;GO:0043227;GO:0043229;GO:0005575;GO:0043226;GO:0110165;GO:0046527;GO:0080044;GO:0080043;GO:0035251;GO:0003824;GO:0016740;GO:0003674;GO:0016757;GO:0016758;GO:0008194	------	------	------	------	COG1819	S:Function unknown	PF00201.19	UDPGT	UDP-glucoronosyl and UDP-glucosyl transferase	cytoplasmic	12	33	53.9	High
A0A3Q7J5K2	IENR2 domain-containing protein OS=Solanum lycopersicum OX=4081 PE=4 SV=1	2.14597	1.10163	2.63e-05	up	yes	2.558	1.192	1.133	1.126	1.316	2.572	2.544	2.557	MF:organic cyclic compound binding;MF:molecular_function;MF:binding;MF:nucleic acid binding;MF:DNA binding;MF:heterocyclic compound binding;	GO:0097159;GO:0003674;GO:0005488;GO:0003676;GO:0003677;GO:1901363	------	------	------	------	ENOG410YH0H	S:Function unknown	PF07460.12	NUMOD3	NUMOD3 motif	nuclear	1	3	41.7	Medium
A0A3Q7F934	Sacchrp_dh_NADP domain-containing protein OS=Solanum lycopersicum OX=4081 GN=101268241 PE=4 SV=1	2.68504	1.42494	4.866e-06	up	yes	2.728	1.016	1.007	1.074	0.966	2.648	2.782	2.753	BP:cellular biosynthetic process;BP:lipid metabolic process;BP:organic substance biosynthetic process;BP:organic substance metabolic process;BP:membrane lipid biosynthetic process;BP:glycolipid metabolic process;BP:liposaccharide metabolic process;BP:membrane lipid metabolic process;BP:cellular process;BP:glycolipid biosynthetic process;BP:biosynthetic process;BP:biological_process;BP:metabolic p…	GO:0044249;GO:0006629;GO:1901576;GO:0071704;GO:0046467;GO:0006664;GO:1903509;GO:0006643;GO:0009987;GO:0009247;GO:0009058;GO:0008150;GO:0008152;GO:0044255;GO:0008610;GO:0044238;GO:1901137;GO:1901135;GO:0044237;GO:0016020;GO:0043229;GO:0043228;GO:0043227;GO:0043226;GO:0031224;GO:0016021;GO:0005811;GO:0005739;GO:0110165;GO:0005886;GO:0043231;GO:0043232;GO:0005575;GO:0003674;GO:0016491;GO:0003824	------	------	------	------	COG3268	S:Function unknown	PF03435.19	Sacchrp_dh_NADP	Saccharopine dehydrogenase NADP binding domain	peroxisomal	12	32	49.3	High
Q9M513	Carboxypeptidase OS=Solanum lycopersicum OX=4081 PE=2 SV=1	1.69159	0.758379	0.02506	up	yes	2.353	1.391	1.265	1.908	1.001	2.242	2.429	2.387	MF:hydrolase activity;MF:hydrolase activity, acting on acid phosphorus-nitrogen bonds;MF:catalytic activity;MF:carboxypeptidase activity;MF:catalytic activity, acting on a protein;MF:serine hydrolase activity;MF:serine-type carboxypeptidase activity;MF:exopeptidase activity;MF:peptidase activity, acting on L-amino acid peptides;MF:molecular_function;MF:serine-type exopeptidase activity;MF:peptida…	GO:0016787;GO:0016825;GO:0003824;GO:0004180;GO:0140096;GO:0017171;GO:0004185;GO:0008238;GO:0070011;GO:0003674;GO:0070008;GO:0008233;GO:0008236	K16296	SCPL-I;SCPL-I;SCPL-I;SCPL-I;SCPL-I	------	------	COG2939	E:Amino acid transport and metabolism	PF00450.23	Peptidase_S10	Serine carboxypeptidase	vacuolar	1	21	55.6	High
A0A3Q7ETZ9	Signal sequence receptor subunit alpha OS=Solanum lycopersicum OX=4081 PE=3 SV=1	4.09413	2.03356	0.0001246	up	yes	3.001	0.733	0.769	0.752	0.678	2.745	3.27	2.987	BP:response to abiotic stimulus;BP:metabolic process;BP:response to radiation;BP:regulation of response to stimulus;BP:regulation of post-embryonic development;BP:nucleic acid metabolic process;BP:dsRNA fragmentation;BP:cellular nitrogen compound metabolic process;BP:nitrogen compound metabolic process;BP:response to light stimulus;BP:signal transduction;BP:intracellular signal transduction;BP:re…	GO:0009628;GO:0008152;GO:0009314;GO:0048583;GO:0048580;GO:0090304;GO:0031050;GO:0034641;GO:0006807;GO:0009416;GO:0007165;GO:0035556;GO:0050789;GO:1901360;GO:0070918;GO:0009755;GO:0006139;GO:0009639;GO:0071704;GO:0000160;GO:0009637;GO:2000030;GO:0065007;GO:0044238;GO:0050793;GO:0009987;GO:0006725;GO:0050794;GO:0042752;GO:0008150;GO:0051239;GO:0010114;GO:0046483;GO:0016070;GO:0010099;GO:0035196;GO:…	K13249;K13119	SSR1;FAM50, XAP5;SSR1	sly04141	Protein processing in endoplasmic reticulum	ENOG410XNTM;ENOG410XNXM	U:Intracellular trafficking, secretion, and vesicular transport;S:Function unknown	PF04921.15;PF03896.17	XAP5;TRAP_alpha	XAP5, circadian clock regulator;Translocon-associated protein	nuclear	2	4	60.7	High
A0A3Q7FMS2	Protein yippee-like OS=Solanum lycopersicum OX=4081 GN=101267209 PE=3 SV=1	2.79796	1.48437	7.116e-06	up	yes	2.742	0.98	1.02	0.989	0.931	2.78	2.807	2.639	MF:cation binding;MF:metal ion binding;MF:molecular_function;MF:binding;MF:ion binding;	GO:0043169;GO:0046872;GO:0003674;GO:0005488;GO:0043167	------	------	------	------	ENOG4111VJ1	S:Function unknown	PF03226.15	Yippee-Mis18	Yippee zinc-binding/DNA-binding /Mis18, centromere assembly	cytoplasmic	5	50	12.2	High
A0A3Q7FPY9	Uncharacterized protein OS=Solanum lycopersicum OX=4081 PE=3 SV=1	2.8025	1.48671	5.02e-06	up	yes	2.74	0.9777	0.927	1.017	0.989	2.663	2.823	2.734	BP:nitrogen compound metabolic process;BP:organic substance metabolic process;BP:proteolysis;BP:primary metabolic process;BP:biological_process;BP:metabolic process;BP:proteolysis involved in cellular protein catabolic process;BP:organonitrogen compound metabolic process;BP:protein metabolic process;BP:macromolecule metabolic process;CC:lytic vacuole;CC:intracellular organelle;CC:membrane-bounded…	GO:0006807;GO:0071704;GO:0006508;GO:0044238;GO:0008150;GO:0008152;GO:0051603;GO:1901564;GO:0019538;GO:0043170;GO:0000323;GO:0043229;GO:0043227;GO:0043226;GO:0031224;GO:0005764;GO:0005615;GO:0005773;GO:0016021;GO:0110165;GO:0043231;GO:0005575;GO:0004175;GO:0003674;GO:0008233;GO:0008234;GO:0070011;GO:0016787;GO:0140096;GO:0003824;GO:0004197	K13441	RCR3	sly04626	Plant-pathogen interaction	COG4870	O:Posttranslational modification, protein turnover, chaperones	PF00112.24;PF08246.13	Peptidase_C1;Inhibitor_I29	Papain family cysteine protease;Cathepsin propeptide inhibitor domain	ER	2	9	72.3	High
Q8GUQ5	Brassinosteroid LRR receptor kinase OS=Solanum lycopersicum OX=4081 GN=CURL3 PE=1 SV=1	2.59091	1.37346	2.333e-05	up	yes	2.679	1.034	1.032	0.994	1.076	2.645	2.579	2.812	BP:detection of chemical stimulus;BP:response to radiation;BP:post-embryonic development;BP:skotomorphogenesis;BP:multicellular organismal process;BP:microtubule cytoskeleton organization;BP:signal transduction;BP:steroid hormone mediated signaling pathway;BP:response to absence of light;BP:regulation of biological process;BP:response to organic cyclic compound;BP:hormone-mediated signaling pathw…	GO:0009593;GO:0009314;GO:0009791;GO:0009647;GO:0032501;GO:0000226;GO:0007165;GO:0043401;GO:0009646;GO:0050789;GO:0014070;GO:0009755;GO:0033993;GO:0016043;GO:0065007;GO:0071840;GO:0001578;GO:0007010;GO:0009719;GO:0009642;GO:0009628;GO:0009987;GO:0050794;GO:0006952;GO:0006950;GO:0008150;GO:0042221;GO:0010033;GO:1901700;GO:0007017;GO:0009742;GO:0009729;GO:0009416;GO:0009741;GO:0009725;GO:0050896;GO:…	K13415	BRI1	sly04075	Plant hormone signal transduction	COG4886	S:Function unknown	PF13855.7;PF00069.26;PF07714.18;PF12799.8;PF08263.13	LRR_8;Pkinase;PK_Tyr_Ser-Thr;LRR_4;LRRNT_2	Leucine rich repeat;Protein kinase domain;Protein tyrosine and serine/threonine kinase;Leucine Rich repeats;Leucine rich repeat N-terminal domain	ER	1	1	131.9	Medium
A0A3Q7FUI5	Uncharacterized protein OS=Solanum lycopersicum OX=4081 PE=3 SV=1	2.71897	1.44306	6.177e-07	up	yes	2.71	0.9967	1.003	0.968	1.019	2.717	2.753	2.661	CC:cellular_component;CC:membrane;CC:integral component of membrane;CC:cellular anatomical entity;CC:intrinsic component of membrane;MF:monooxygenase activity;MF:transition metal ion binding;MF:heme binding;MF:tetrapyrrole binding;MF:organic cyclic compound binding;MF:oxidoreductase activity, acting on paired donors, with incorporation or reduction of molecular oxygen;MF:cation binding;MF:oxidore…	GO:0005575;GO:0016020;GO:0016021;GO:0110165;GO:0031224;GO:0004497;GO:0046914;GO:0020037;GO:0046906;GO:0097159;GO:0016705;GO:0043169;GO:0016709;GO:0003824;GO:0003674;GO:0005488;GO:0005506;GO:0046872;GO:0043167;GO:1901363;GO:0016491	K20623	CYP92A6	sly01100;sly00905;sly01110	Metabolic pathways;Brassinosteroid biosynthesis;Biosynthesis of secondary metabolites	COG2124	O:Posttranslational modification, protein turnover, chaperones	PF00067.23	p450	Cytochrome P450	ER	5	6	112.9	High
A0A3Q7J606	Phytocyanin domain-containing protein OS=Solanum lycopersicum OX=4081 PE=4 SV=1	2.51662	1.33149	0.0003832	up	yes	2.65	1.053	0.942	1.089	1.129	2.504	2.531	2.916	CC:integral component of membrane;CC:membrane;CC:cellular_component;CC:anchored component of plasma membrane;CC:intrinsic component of membrane;CC:plasma membrane;CC:intrinsic component of plasma membrane;CC:cellular anatomical entity;CC:anchored component of membrane;MF:oxidoreductase activity;MF:catalytic activity;MF:molecular_function;MF:electron carrier activity;	GO:0016021;GO:0016020;GO:0005575;GO:0046658;GO:0031224;GO:0005886;GO:0031226;GO:0110165;GO:0031225;GO:0016491;GO:0003824;GO:0003674;GO:0009055	------	------	------	------	ENOG410Z06C;ENOG411137T	S:Function unknown;	PF02298.18	Cu_bind_like	Plastocyanin-like domain	ER	1	6	20.7	Medium
A0A3Q7ET08	Uncharacterized protein OS=Solanum lycopersicum OX=4081 GN=101255248 PE=4 SV=1	2.4765	1.3083	1.574e-06	up	yes	2.635	1.064	1.058	1.021	1.113	2.667	2.589	2.648	BP:locomotion;BP:taxis;BP:biological_process;BP:chemotaxis;BP:reproductive process;BP:positive chemotaxis;BP:pollen tube guidance;CC:intracellular membrane-bounded organelle;CC:cytosol;CC:organelle;CC:cellular_component;CC:intracellular organelle;CC:membrane-bounded organelle;CC:nucleus;CC:cellular anatomical entity;MF:mediator complex binding;MF:molecular_function;MF:binding;MF:macromolecular co…	GO:0040011;GO:0042330;GO:0008150;GO:0006935;GO:0022414;GO:0050918;GO:0010183;GO:0043231;GO:0005829;GO:0043226;GO:0005575;GO:0043229;GO:0043227;GO:0005634;GO:0110165;GO:0036033;GO:0003674;GO:0005488;GO:0044877	------	------	------	------	ENOG41123WT	S:Function unknown	------	------	------	nuclear	4	21	21.9	High
A0A3Q7JEJ6	Carboxypeptidase OS=Solanum lycopersicum OX=4081 PE=3 SV=1	2.30116	1.20236	0.0001265	up	yes	2.575	1.119	1.178	1.138	1.04	2.69	2.638	2.396	BP:nitrogen compound metabolic process;BP:organic substance metabolic process;BP:primary metabolic process;BP:biological_process;BP:metabolic process;BP:proteolysis;BP:proteolysis involved in cellular protein catabolic process;BP:organonitrogen compound metabolic process;BP:protein metabolic process;BP:macromolecule metabolic process;CC:intracellular organelle;CC:membrane-bounded organelle;CC:org…	GO:0006807;GO:0071704;GO:0044238;GO:0008150;GO:0008152;GO:0006508;GO:0051603;GO:1901564;GO:0019538;GO:0043170;GO:0043229;GO:0043227;GO:0043226;GO:0005773;GO:0110165;GO:0043231;GO:0005575;GO:0008238;GO:0003674;GO:0008233;GO:0008236;GO:0016825;GO:0004180;GO:0004185;GO:0070008;GO:0016787;GO:0140096;GO:0003824;GO:0017171;GO:0070011	K16297	SCPL-II;SCPL-II;SCPL-II;SCPL-II;SCPL-II	------	------	COG2939	S:Function unknown	PF00450.23	Peptidase_S10	Serine carboxypeptidase	ER	1	3	54.5	High
A0A3Q7ICM7	Nudix hydrolase domain-containing protein OS=Solanum lycopersicum OX=4081 GN=101255142 PE=4 SV=1	1.87539	0.90719	0.004631	up	yes	2.408	1.284	1.267	1.164	1.421	2.502	2.666	2.057	BP:organophosphate catabolic process;BP:nucleotide catabolic process;BP:nucleotide biosynthetic process;BP:small molecule metabolic process;BP:small molecule biosynthetic process;BP:organic cyclic compound biosynthetic process;BP:organic cyclic compound metabolic process;BP:organic cyclic compound catabolic process;BP:nucleobase-containing small molecule metabolic process;BP:heterocycle metabolic…	GO:0046434;GO:0009166;GO:0009165;GO:0044281;GO:0044283;GO:1901362;GO:1901360;GO:1901361;GO:0055086;GO:0046483;GO:1901564;GO:1901565;GO:1901566;GO:0006163;GO:0006164;GO:0019439;GO:0019438;GO:0006807;GO:0006195;GO:1901576;GO:1901575;GO:0019637;GO:0018130;GO:0035383;GO:0009154;GO:0009152;GO:0009150;GO:0009261;GO:0008150;GO:0008152;GO:0034654;GO:0034655;GO:0046700;GO:0090407;GO:0033869;GO:0044271;GO:…	K17879	NUDT7	sly04146	Peroxisome	COG0494	S:Function unknown	PF00293.29	NUDIX	NUDIX domain	cytoplasmic	1	19	26.2	High
A0A3Q7FP29	Uncharacterized protein OS=Solanum lycopersicum OX=4081 PE=3 SV=1	1.86102	0.896097	6.65e-05	up	yes	2.397	1.288	1.386	1.279	1.199	2.387	2.461	2.342	CC:intracellular membrane-bounded organelle;CC:vacuole;CC:cellular_component;CC:intracellular organelle;CC:membrane-bounded organelle;CC:organelle;CC:cellular anatomical entity;MF:enzyme regulator activity;MF:endopeptidase regulator activity;MF:peptidase regulator activity;MF:aspartic-type endopeptidase inhibitor activity;MF:peptidase inhibitor activity;MF:endopeptidase inhibitor activity;MF:seri…	GO:0043231;GO:0005773;GO:0005575;GO:0043229;GO:0043227;GO:0043226;GO:0110165;GO:0030234;GO:0061135;GO:0061134;GO:0019828;GO:0030414;GO:0004866;GO:0004867;GO:0003674;GO:0004857;GO:0098772	------	------	------	------	------	------	PF00197.19	Kunitz_legume	Trypsin and protease inhibitor	extracellular	4	36	22.5	High
A0A3Q7HPR6	Peptidase A1 domain-containing protein OS=Solanum lycopersicum OX=4081 GN=101244101 PE=4 SV=1	2.94761	1.55954	7.278e-06	up	yes	2.751	0.9333	1.028	0.92	0.852	2.734	2.813	2.706	BP:nitrogen compound metabolic process;BP:organic substance catabolic process;BP:organic substance metabolic process;BP:proteolysis;BP:biological_process;BP:protein catabolic process;BP:metabolic process;BP:catabolic process;BP:macromolecule catabolic process;BP:primary metabolic process;BP:organonitrogen compound metabolic process;BP:organonitrogen compound catabolic process;BP:protein metabolic…	GO:0006807;GO:1901575;GO:0071704;GO:0006508;GO:0008150;GO:0030163;GO:0008152;GO:0009056;GO:0009057;GO:0044238;GO:1901564;GO:1901565;GO:0019538;GO:0043170;GO:0031224;GO:0016021;GO:0110165;GO:0005575;GO:0004175;GO:0003674;GO:0008233;GO:0070001;GO:0016787;GO:0140096;GO:0003824;GO:0070011;GO:0004190	K01381;K22683	PEP4;APF2	------	------	ENOG410XNV7	S:Function unknown	PF00026.24;PF14541.7;PF14543.7	Asp;TAXi_C;TAXi_N	Eukaryotic aspartyl protease;Xylanase inhibitor C-terminal;Xylanase inhibitor N-terminal	ER	3	11	48.4	High
A0A3Q7HXT1	Laccase OS=Solanum lycopersicum OX=4081 PE=3 SV=1	2.94105	1.55633	3.889e-06	up	yes	2.749	0.9347	0.97	0.929	0.905	2.845	2.696	2.707	BP:phenylpropanoid metabolic process;BP:organic cyclic compound metabolic process;BP:organic substance catabolic process;BP:lignin metabolic process;BP:organic substance metabolic process;BP:organic cyclic compound catabolic process;BP:lignin catabolic process;BP:phenylpropanoid catabolic process;BP:secondary metabolic process;BP:cellular aromatic compound metabolic process;BP:biological_process;…	GO:0009698;GO:1901360;GO:1901575;GO:0009808;GO:0071704;GO:1901361;GO:0046274;GO:0046271;GO:0019748;GO:0006725;GO:0008150;GO:0008152;GO:0009056;GO:0044248;GO:0044237;GO:0019439;GO:0009987;GO:0048046;GO:0110165;GO:0005575;GO:0005576;GO:0046872;GO:0003674;GO:0005488;GO:0016491;GO:0043169;GO:0052716;GO:0046914;GO:0043167;GO:0016682;GO:0003824;GO:0005507;GO:0016679	K05909	E1.10.3.2;E1.10.3.2;E1.10.3.2;E1.10.3.2;E1.10.3.2	------	------	COG2132;ENOG410XRXD	S:Function unknown;	PF07732.16;PF07731.15;PF00394.23	Cu-oxidase_3;Cu-oxidase_2;Cu-oxidase	Multicopper oxidase;Multicopper oxidase;Multicopper oxidase	extracellular	4	10	63.2	High
A0A3Q7HVV1	C2 domain-containing protein OS=Solanum lycopersicum OX=4081 PE=4 SV=1	4.96921	2.31302	0.0003709	up	yes	3.066	0.617	0.677	0.675	0.499	2.717	3.449	3.032	------	------	------	------	------	------	ENOG410YJA0;COG5038;ENOG410Y1GT	S:Function unknown;	PF00168.31	C2	C2 domain	cytoplasmic	2	20	15.5	High
A0A3Q7JE58	Lysyl-tRNA synthetase OS=Solanum lycopersicum OX=4081 PE=3 SV=1	2.33817	1.22538	1.244e-05	up	yes	2.579	1.103	1.077	1.071	1.16	2.551	2.673	2.513	BP:lysyl-tRNA aminoacylation;BP:carboxylic acid metabolic process;BP:nucleic acid metabolic process;BP:cellular nitrogen compound metabolic process;BP:nitrogen compound metabolic process;BP:ncRNA metabolic process;BP:organic cyclic compound metabolic process;BP:nucleobase-containing compound metabolic process;BP:cellular amino acid metabolic process;BP:organic substance metabolic process;BP:RNA m…	GO:0006430;GO:0019752;GO:0090304;GO:0034641;GO:0006807;GO:0034660;GO:1901360;GO:0006139;GO:0006520;GO:0071704;GO:0016070;GO:0009987;GO:0006725;GO:0008150;GO:0008152;GO:0043436;GO:0046483;GO:0044238;GO:1901564;GO:0006082;GO:0044237;GO:0043170;GO:0006399;GO:0043038;GO:0043039;GO:0006418;GO:0044281;GO:0005737;GO:0110165;GO:0005829;GO:0005575;GO:0035639;GO:0003674;GO:0005488;GO:0003676;GO:0000166;GO:…	K00232;K04567	KARS, lysS;E1.3.3.6, ACOX1, ACOX3;KARS, lysS;E1.3.3.6, ACOX1, ACOX3;KARS, lysS	sly00640;sly00410;sly01212;sly01200;sly00970;sly00592;sly01040;sly00071;sly01100;sly04146;sly01110	Propanoate metabolism;beta-Alanine metabolism;Fatty acid metabolism;Carbon metabolism;Aminoacyl-tRNA biosynthesis;alpha-Linolenic acid metabolism;Biosynthesis of unsaturated fatty acids;Fatty acid degradation;Metabolic pathways;Peroxisome;Biosynthesis of secondary metabolites	COG1190;COG1960	J:Translation, ribosomal structure and biogenesis;I:Lipid transport and metabolism	PF00152.21;PF00441.25;PF02770.20;PF02771.17;PF01336.26	tRNA-synt_2;Acyl-CoA_dh_1;Acyl-CoA_dh_M;Acyl-CoA_dh_N;tRNA_anti-codon	tRNA synthetases class II;Acyl-CoA dehydrogenase, C-terminal domain;Acyl-CoA dehydrogenase, middle domain;Acyl-CoA dehydrogenase, N-terminal domain;OB-fold nucleic acid binding domain	peroxisomal	7	17	111.6	High
A0A3Q7G3Q2	Uncharacterized protein OS=Solanum lycopersicum OX=4081 GN=101252465 PE=4 SV=1	2.41187	1.27015	0.0001922	up	yes	2.6	1.078	1.169	1.103	0.963	2.464	2.791	2.545	------	------	------	------	------	------	ENOG410YH1N	S:Function unknown	PF06521.12	PAR1	PAR1 protein	ER	2	13	19.7	High
A0A3Q7HYR0	Usp domain-containing protein OS=Solanum lycopersicum OX=4081 GN=101264358 PE=4 SV=1	2.81532	1.4933	1.182e-06	up	yes	2.712	0.9633	0.97	0.996	0.924	2.77	2.698	2.668	------	------	------	------	------	------	ENOG410YI8C	T:Signal transduction mechanisms	PF00582.27	Usp	Universal stress protein family	cytoplasmic	7	51	18.5	High
A0A3Q7HVM3	Phospholipase D OS=Solanum lycopersicum OX=4081 GN=544181 PE=3 SV=1	2.61303	1.38572	3.018e-07	up	yes	2.647	1.013	1.008	1.006	1.024	2.614	2.693	2.633	BP:regulation of primary metabolic process;BP:regulation of metabolic process;BP:regulation of cellular biosynthetic process;BP:regulation of cellular metabolic process;BP:cellular lipid metabolic process;BP:nitrogen compound metabolic process;BP:lipid catabolic process;BP:regulation of biological process;BP:glycerophospholipid metabolic process;BP:organic substance catabolic process;BP:organic s…	GO:0080090;GO:0019222;GO:0031326;GO:0031323;GO:0044255;GO:0006807;GO:0016042;GO:0050789;GO:0006650;GO:1901575;GO:0071704;GO:2000112;GO:0019219;GO:0065007;GO:0010468;GO:0006644;GO:0006629;GO:0060255;GO:0009987;GO:0009889;GO:1903506;GO:0050794;GO:0008150;GO:0051171;GO:0008152;GO:2001141;GO:0046486;GO:0009056;GO:0044238;GO:1901564;GO:0051252;GO:0044237;GO:0006355;GO:0006796;GO:0010556;GO:0006793;GO:…	K01115	PLD1_2;PLD1_2;PLD1_2;PLD1_2;PLD1_2	sly00565;sly04144;sly01100;sly00564;sly01110	Ether lipid metabolism;Endocytosis;Metabolic pathways;Glycerophospholipid metabolism;Biosynthesis of secondary metabolites	COG1502	I:Lipid transport and metabolism	PF12357.9;PF00168.31;PF00614.23;PF13091.7	PLD_C;C2;PLDc;PLDc_2	Phospholipase D C terminal;C2 domain;Phospholipase D Active site motif;PLD-like domain	nuclear	11	16	95.6	High
A0A3Q7H0W4	Aldedh domain-containing protein OS=Solanum lycopersicum OX=4081 PE=3 SV=1	2.42964	1.28074	2.465e-06	up	yes	2.59	1.066	1.061	1.038	1.099	2.614	2.633	2.522	BP:response to abiotic stimulus;BP:small molecule catabolic process;BP:carboxylic acid metabolic process;BP:cellular amino acid catabolic process;BP:nitrogen compound metabolic process;BP:glutamine family amino acid catabolic process;BP:glutamine family amino acid metabolic process;BP:response to salt stress;BP:organic cyclic compound metabolic process;BP:organic substance catabolic process;BP:pr…	GO:0009628;GO:0044282;GO:0019752;GO:0009063;GO:0006807;GO:0009065;GO:0009064;GO:0009651;GO:1901360;GO:1901575;GO:0006562;GO:0006560;GO:0006520;GO:0071704;GO:1901605;GO:1901606;GO:0044238;GO:1901361;GO:0009987;GO:0072593;GO:0044281;GO:0006950;GO:0010133;GO:0008152;GO:0043436;GO:0046700;GO:0009056;GO:0044248;GO:0046483;GO:0043648;GO:1901565;GO:1901564;GO:0006082;GO:0006970;GO:0046395;GO:0016054;GO:…	K00294;K00131;K00130	E1.2.1.88;betB, gbsA;gapN	sly01200;sly00260;sly00030;sly00010;sly00250;sly00330;sly01100	Carbon metabolism;Glycine, serine and threonine metabolism;Pentose phosphate pathway;Glycolysis / Gluconeogenesis;Alanine, aspartate and glutamate metabolism;Arginine and proline metabolism;Metabolic pathways	COG4230;COG1012	E:Amino acid transport and metabolism;	PF00171.23	Aldedh	Aldehyde dehydrogenase family	mitochondrial	22	52	61.6	High
A0A3Q7FRX8	Glycerol kinase OS=Solanum lycopersicum OX=4081 GN=101259139 PE=3 SV=1	2.65035	1.40618	1.021e-05	up	yes	2.653	1.001	0.998	1.02	0.985	2.769	2.577	2.613	BP:primary metabolic process;BP:cellular process;BP:carbohydrate metabolic process;BP:alditol phosphate metabolic process;BP:organic substance metabolic process;BP:carbohydrate derivative metabolic process;BP:phosphate-containing compound metabolic process;BP:cellular metabolic process;BP:metabolic process;BP:glycerol-3-phosphate metabolic process;BP:organophosphate metabolic process;BP:biologica…	GO:0044238;GO:0009987;GO:0005975;GO:0052646;GO:0071704;GO:1901135;GO:0006796;GO:0044237;GO:0008152;GO:0006072;GO:0019637;GO:0008150;GO:0006793;GO:0004370;GO:0016773;GO:0016772;GO:0016301;GO:0003824;GO:0016740;GO:0003674	K00864	glpK, GK	sly04626;sly00561;sly01100	Plant-pathogen interaction;Glycerolipid metabolism;Metabolic pathways	COG0554	C:Energy production and conversion	PF00370.22;PF02782.17	FGGY_N;FGGY_C	FGGY family of carbohydrate kinases, N-terminal domain;FGGY family of carbohydrate kinases, C-terminal domain	chloroplast	9	26	56.5	High
A0A3Q7HTT9	Glycerophosphodiester phosphodiesterase OS=Solanum lycopersicum OX=4081 GN=101261241 PE=4 SV=1	3.11106	1.63741	0.00258	up	yes	2.748	0.8833	0.973	0.854	0.823	3.283	2.373	2.589	BP:organic substance metabolic process;BP:primary metabolic process;BP:metabolic process;BP:biological_process;BP:lipid metabolic process;CC:intracellular membrane-bounded organelle;CC:vacuole;CC:cellular_component;CC:intracellular organelle;CC:membrane-bounded organelle;CC:organelle;CC:cellular anatomical entity;MF:phosphoric ester hydrolase activity;MF:glycerophosphodiester phosphodiesterase ac…	GO:0071704;GO:0044238;GO:0008152;GO:0008150;GO:0006629;GO:0043231;GO:0005773;GO:0005575;GO:0043229;GO:0043227;GO:0043226;GO:0110165;GO:0042578;GO:0008889;GO:0016787;GO:0008081;GO:0016788;GO:0003824;GO:0003674	K01126	E3.1.4.46, glpQ, ugpQ	sly00564	Glycerophospholipid metabolism	COG0584	C:Energy production and conversion	PF03009.18	GDPD	Glycerophosphoryl diester phosphodiesterase family	extracellular	5	17	45.3	High
A0A3Q7HE98	PMR5N domain-containing protein OS=Solanum lycopersicum OX=4081 GN=101247637 PE=3 SV=1	2.89142	1.53178	5.344e-05	up	yes	2.687	0.9293	0.931	0.936	0.921	2.598	2.88	2.584	CC:Golgi apparatus;CC:intracellular membrane-bounded organelle;CC:cellular_component;CC:intracellular organelle;CC:membrane-bounded organelle;CC:organelle;CC:cellular anatomical entity;MF:acetyltransferase activity;MF:catalytic activity;MF:transferase activity;MF:transferase activity, transferring acyl groups;MF:O-acetyltransferase activity;MF:O-acyltransferase activity;MF:molecular_function;MF:t…	GO:0005794;GO:0043231;GO:0005575;GO:0043229;GO:0043227;GO:0043226;GO:0110165;GO:0016407;GO:0003824;GO:0016740;GO:0016746;GO:0016413;GO:0008374;GO:0003674;GO:0016747	------	------	------	------	ENOG41118PY	S:Function unknown	PF13839.7;PF14416.7	PC-Esterase;PMR5N	GDSL/SGNH-like Acyl-Esterase family found in Pmr5 and Cas1p;PMR5 N terminal Domain	extracellular	2	5	42.1	High
A0A3Q7JCJ0	Uncharacterized protein OS=Solanum lycopersicum OX=4081 PE=3 SV=1	2.20018	1.13762	6.815e-05	up	yes	2.484	1.129	1.188	1.191	1.009	2.545	2.382	2.525	CC:integral component of membrane;CC:cellular_component;CC:intrinsic component of membrane;CC:cellular anatomical entity;MF:hydrolase activity;MF:hydrolase activity, acting on acid phosphorus-nitrogen bonds;MF:catalytic activity;MF:carboxypeptidase activity;MF:catalytic activity, acting on a protein;MF:serine hydrolase activity;MF:serine-type carboxypeptidase activity;MF:exopeptidase activity;MF:…	GO:0016021;GO:0005575;GO:0031224;GO:0110165;GO:0016787;GO:0016825;GO:0003824;GO:0004180;GO:0140096;GO:0017171;GO:0004185;GO:0008238;GO:0070011;GO:0003674;GO:0070008;GO:0008233;GO:0008236	K16296	SCPL-I;SCPL-I;SCPL-I;SCPL-I;SCPL-I	------	------	COG2939	U:Intracellular trafficking, secretion, and vesicular transport	PF00450.23	Peptidase_S10	Serine carboxypeptidase	cytoplasmic	5	9	115.9	High
A0A3Q7H3Y0	Knot1 domain-containing protein OS=Solanum lycopersicum OX=4081 GN=101263826 PE=4 SV=1	1.68057	0.748947	0.02032	up	yes	2.257	1.343	0.934	1.327	1.768	2.32	2.169	2.282	BP:defense response to fungus;BP:response to biotic stimulus;BP:response to external stimulus;BP:response to external biotic stimulus;BP:response to fungus;BP:response to stimulus;BP:cellular process;BP:killing of cells of other organism;BP:defense response;BP:response to stress;BP:biological_process;BP:interspecies interaction between organisms;BP:defense response to other organism;BP:cell killi…	GO:0050832;GO:0009607;GO:0009605;GO:0043207;GO:0009620;GO:0050896;GO:0009987;GO:0031640;GO:0006952;GO:0006950;GO:0008150;GO:0044419;GO:0098542;GO:0001906;GO:0051707;GO:0005575;GO:0005576;GO:0110165	------	------	------	------	ENOG410YXD4	S:Function unknown	PF00304.21	Gamma-thionin	Gamma-thionin family	extracellular	3	21	8.8	High
A0A3Q7IGD0	Bet_v_1 domain-containing protein OS=Solanum lycopersicum OX=4081 GN=101262669 PE=4 SV=1	1.86811	0.901576	0.0001083	up	yes	2.337	1.251	1.316	1.11	1.327	2.344	2.317	2.35	BP:defense response;BP:response to stress;BP:biological_process;BP:response to stimulus;	GO:0006952;GO:0006950;GO:0008150;GO:0050896	------	------	------	------	------	------	PF00407.20	Bet_v_1	Pathogenesis-related protein Bet v 1 family	cytoplasmic	2	14	16.7	High
A0A3Q7H962	Glucan endo-1,3-beta-D-glucosidase OS=Solanum lycopersicum OX=4081 GN=101262631 PE=3 SV=1	2.04673	1.03332	0.01642	up	yes	2.409	1.177	0.668	1.362	1.502	2.087	2.468	2.671	BP:primary metabolic process;BP:carbohydrate metabolic process;BP:organic substance metabolic process;BP:biological_process;BP:metabolic process;CC:integral component of membrane;CC:cellular_component;CC:anchored component of plasma membrane;CC:intrinsic component of membrane;CC:intrinsic component of plasma membrane;CC:cellular anatomical entity;CC:anchored component of membrane;MF:hydrolase act…	GO:0044238;GO:0005975;GO:0071704;GO:0008150;GO:0008152;GO:0016021;GO:0005575;GO:0046658;GO:0031224;GO:0031226;GO:0110165;GO:0031225;GO:0016787;GO:0016798;GO:0003824;GO:0004553;GO:0003674	K19893	GN5_6;GN5_6	sly01100;sly00500	Metabolic pathways;Starch and sucrose metabolism	ENOG410YC1G	G:Carbohydrate transport and metabolism	PF00332.19;PF07983.14	Glyco_hydro_17;X8	Glycosyl hydrolases family 17;X8 domain	ER	1	4	56.3	High
O04972	Endoglucanase OS=Solanum lycopersicum OX=4081 GN=cel7 PE=2 SV=1	2.83406	1.50287	4.479e-06	up	yes	2.649	0.9347	0.947	0.951	0.906	2.569	2.736	2.641	BP:cellulose metabolic process;BP:cellulose catabolic process;BP:cellular catabolic process;BP:glucan catabolic process;BP:glucan metabolic process;BP:cellular polysaccharide catabolic process;BP:cellular polysaccharide metabolic process;BP:cellular carbohydrate metabolic process;BP:cellular macromolecule metabolic process;BP:cellular carbohydrate catabolic process;BP:organic substance metabolic …	GO:0030243;GO:0030245;GO:0044248;GO:0009251;GO:0044042;GO:0044247;GO:0044264;GO:0044262;GO:0044260;GO:0044275;GO:0071704;GO:0006073;GO:0009987;GO:1901575;GO:0000272;GO:0008150;GO:0008152;GO:0009056;GO:0009057;GO:0051273;GO:0044238;GO:0005975;GO:0051275;GO:0005976;GO:0016052;GO:0044237;GO:0043170;GO:0016798;GO:0003674;GO:0016787;GO:0008810;GO:0003824;GO:0004553	K01179	E3.2.1.4;E3.2.1.4;E3.2.1.4;E3.2.1.4	sly01100;sly00500	Metabolic pathways;Starch and sucrose metabolism	ENOG410YA4V	G:Carbohydrate transport and metabolism	PF00759.20	Glyco_hydro_9	Glycosyl hydrolase family 9	Golgi apparatus	6	16	53.4	High
A0A3Q7G6P4	Uncharacterized protein OS=Solanum lycopersicum OX=4081 GN=101257363 PE=4 SV=1	2.02705	1.01938	8.45e-05	up	yes	2.398	1.183	1.225	1.244	1.079	2.468	2.292	2.433	BP:cellular component organization or biogenesis;BP:cellular component organization;BP:cellular process;BP:biological_process;BP:organelle organization;BP:organelle fission;CC:cytoplasm;CC:membrane;CC:cellular anatomical entity;CC:cellular_component;MF:purine ribonucleoside triphosphate binding;MF:molecular_function;MF:binding;MF:ion binding;MF:heterocyclic compound binding;MF:nucleoside binding;…	GO:0071840;GO:0016043;GO:0009987;GO:0008150;GO:0006996;GO:0048285;GO:0005737;GO:0016020;GO:0110165;GO:0005575;GO:0035639;GO:0003674;GO:0005488;GO:0043167;GO:1901363;GO:0001882;GO:0019001;GO:0000166;GO:0032561;GO:0001883;GO:0032549;GO:0017076;GO:0005525;GO:0016787;GO:0015631;GO:0008017;GO:0003924;GO:0017111;GO:1901265;GO:0036094;GO:0003824;GO:0016818;GO:0008092;GO:0097367;GO:0097159;GO:0016817;GO:…	K17065	DNM1L	------	------	COG0699	S:Function unknown	PF01031.21;PF00350.24;PF02212.19	Dynamin_M;Dynamin_N;GED	Dynamin central region;Dynamin family;Dynamin GTPase effector domain	cytoplasmic	5	12	75.9	High
A0A3Q7EQ62	Uncharacterized protein OS=Solanum lycopersicum OX=4081 PE=4 SV=1	2.71755	1.44231	3.151e-06	up	yes	2.617	0.963	1.003	0.97	0.916	2.618	2.68	2.553	------	------	------	------	------	------	ENOG410YRBB	P:Inorganic ion transport and metabolism	PF06232.12;PF01477.24;PF11350.9	ATS3;PLAT;DUF3152	Embryo-specific protein 3,;PLAT/LH2 domain;Protein of unknown function	plasma membrane	10	49	32.8	High
A0A3Q7HIL7	Uncharacterized protein OS=Solanum lycopersicum OX=4081 PE=4 SV=1	2.27656	1.18685	0.0001812	up	yes	2.486	1.092	0.98	1.059	1.236	2.63	2.413	2.416	BP:cellular component assembly;BP:actin filament bundle organization;BP:actin filament network formation;BP:cellular component organization or biogenesis;BP:fibril organization;BP:cellular component organization;BP:cellular process;BP:actin filament bundle assembly;BP:biological_process;BP:actin filament organization;CC:actin filament bundle;CC:supramolecular fiber;CC:polymeric cytoskeletal fiber…	GO:0022607;GO:0061572;GO:0051639;GO:0071840;GO:0097435;GO:0016043;GO:0009987;GO:0051017;GO:0008150;GO:0007015;GO:0032432;GO:0099512;GO:0099513;GO:0005737;GO:0099080;GO:0110165;GO:0005884;GO:0005575;GO:0099081;GO:0003674;GO:0005488;GO:0003779;GO:0051015;GO:0008092;GO:0005515;GO:0044877	K17275	PLS1;PLS1;PLS1;PLS1;PLS1	------	------	COG5069	Z:Cytoskeleton	PF00307.32;PF13855.7;PF08263.13;PF06294.12	CH;LRR_8;LRRNT_2;CH_2	Calponin homology;Leucine rich repeat;Leucine rich repeat N-terminal domain;CH-like domain in sperm protein	cytoplasmic	8	6	133.7	High
A0A3Q7J2X1	Malic enzyme OS=Solanum lycopersicum OX=4081 PE=3 SV=1	3.23226	1.69254	0.0003046	up	yes	2.729	0.8443	1.039	0.969	0.525	2.733	2.734	2.72	BP:carboxylic acid metabolic process;BP:small molecule metabolic process;BP:pyruvate metabolic process;BP:organic substance metabolic process;BP:cellular process;BP:monocarboxylic acid metabolic process;BP:biological_process;BP:metabolic process;BP:oxoacid metabolic process;BP:dicarboxylic acid metabolic process;BP:organic acid metabolic process;BP:cellular metabolic process;BP:malate metabolic p…	GO:0019752;GO:0044281;GO:0006090;GO:0071704;GO:0009987;GO:0032787;GO:0008150;GO:0008152;GO:0043436;GO:0043648;GO:0006082;GO:0044237;GO:0006108;GO:0043226;GO:0043229;GO:0043227;GO:0009536;GO:0016021;GO:0031224;GO:0110165;GO:0009507;GO:0043231;GO:0005575;GO:0051287;GO:0003674;GO:1901363;GO:1901265;GO:0016491;GO:0043169;GO:0000166;GO:0046872;GO:0036094;GO:0003824;GO:0016615;GO:0016614;GO:0016616;GO:…	K00029	E1.1.1.40, maeB;E1.1.1.40, maeB;E1.1.1.40, maeB;E1.1.1.40, maeB;E1.1.1.40, maeB	sly00620;sly01100;sly00710;sly01200	Pyruvate metabolism;Metabolic pathways;Carbon fixation in photosynthetic organisms;Carbon metabolism	COG0281	C:Energy production and conversion	PF03949.16;PF00390.20	Malic_M;malic	Malic enzyme, NAD binding domain;Malic enzyme, N-terminal domain	chloroplast	1	13	62.6	High
A0A3Q7EST9	Carboxypeptidase OS=Solanum lycopersicum OX=4081 PE=3 SV=1	2.54473	1.34751	1.058e-05	up	yes	2.56	1.006	1.039	1.078	0.902	2.598	2.538	2.543	MF:cation binding;MF:hydrolase activity, acting on acid phosphorus-nitrogen bonds;MF:transition metal ion binding;MF:hydrolase activity;MF:catalytic activity;MF:carboxypeptidase activity;MF:catalytic activity, acting on a protein;MF:serine hydrolase activity;MF:serine-type carboxypeptidase activity;MF:ion binding;MF:serine-type peptidase activity;MF:exopeptidase activity;MF:peptidase activity, ac…	GO:0043169;GO:0016825;GO:0046914;GO:0016787;GO:0003824;GO:0004180;GO:0140096;GO:0017171;GO:0004185;GO:0043167;GO:0008236;GO:0008238;GO:0070011;GO:0003674;GO:0005488;GO:0070008;GO:0008233;GO:0046872;GO:0008270	K16297	SCPL-II;SCPL-II;SCPL-II;SCPL-II;SCPL-II	------	------	COG2939	E:Amino acid transport and metabolism	PF00450.23	Peptidase_S10	Serine carboxypeptidase	extracellular	8	3	314.8	High
A0A3Q7GXS6	Thioredoxin-like_fold domain-containing protein OS=Solanum lycopersicum OX=4081 GN=101265345 PE=4 SV=1	2.66955	1.4166	2.484e-06	up	yes	2.594	0.9717	0.971	1.041	0.903	2.578	2.591	2.614	CC:integral component of membrane;CC:cellular_component;CC:intrinsic component of membrane;CC:cellular anatomical entity;MF:catalytic activity;MF:molecular_function;MF:oxidoreductase activity, acting on a sulfur group of donors;MF:oxidoreductase activity;MF:protein disulfide oxidoreductase activity;MF:disulfide oxidoreductase activity;	GO:0016021;GO:0005575;GO:0031224;GO:0110165;GO:0003824;GO:0003674;GO:0016667;GO:0016491;GO:0015035;GO:0015036	------	------	------	------	ENOG4111WGZ	S:Function unknown	PF13462.7;PF01323.21	Thioredoxin_4;DSBA	Thioredoxin;DSBA-like thioredoxin domain	Golgi apparatus	5	29	25.3	High
A0A3Q7I8T9	Cysteine proteinase inhibitor OS=Solanum lycopersicum OX=4081 GN=101243640 PE=4 SV=1	2.61748	1.38818	0.001476	up	yes	2.579	0.9853	1.28	0.92	0.756	2.421	2.846	2.469	MF:endopeptidase inhibitor activity;MF:endopeptidase regulator activity;MF:peptidase regulator activity;MF:molecular_function;MF:peptidase inhibitor activity;MF:cysteine-type endopeptidase inhibitor activity;MF:enzyme inhibitor activity;MF:molecular function regulator;MF:enzyme regulator activity;	GO:0004866;GO:0061135;GO:0061134;GO:0003674;GO:0030414;GO:0004869;GO:0004857;GO:0098772;GO:0030234	------	------	------	------	ENOG410YYG2	O:Posttranslational modification, protein turnover, chaperones	PF16845.6;PF00031.22	SQAPI;Cystatin	Aspartic acid proteinase inhibitor;Cystatin domain	extracellular	1	7	14.7	Medium
A0A3Q7HXF8	Uncharacterized protein OS=Solanum lycopersicum OX=4081 GN=101260946 PE=3 SV=1	2.40019	1.26315	1.392e-05	up	yes	2.513	1.047	1.031	1.087	1.023	2.437	2.617	2.486	BP:peptide transport;BP:amide transport;BP:nitrogen compound transport;BP:organic substance transport;BP:oligopeptide transport;BP:transport;BP:biological_process;BP:establishment of localization;BP:localization;CC:intrinsic component of membrane;CC:integral component of membrane;CC:cellular anatomical entity;CC:cellular_component;MF:solut;MF:molecular_function;MF:ion transmembrane transporter ac…	GO:0015833;GO:0042886;GO:0071705;GO:0071702;GO:0006857;GO:0006810;GO:0008150;GO:0051234;GO:0051179;GO:0031224;GO:0016021;GO:0110165;GO:0005575;GO:0015295;GO:0003674;GO:0015075;GO:0042887;GO:0015318;GO:0015333;GO:0022857;GO:0015294;GO:0015291;GO:0015293;GO:0005215;GO:0008324;GO:1904680;GO:0022890;GO:0015077;GO:0022804;GO:0022853;GO:0015078;GO:0035673	K14638	SLC15A3_4, PHT;SLC15A3_4, PHT;SLC15A3_4, PHT;SLC15A3_4, PHT;SLC15A3_4, PHT	------	------	COG3104	S:Function unknown	PF00854.22;PF07690.17	PTR2;MFS_1	POT family;Major Facilitator Superfamily	plasma membrane	4	6	73.5	High
A0A3Q7FF75	Uncharacterized protein OS=Solanum lycopersicum OX=4081 GN=101253732 PE=4 SV=1	2.46881	1.30382	3.162e-05	up	yes	2.533	1.026	1.165	0.972	0.942	2.556	2.495	2.549	CC:cellular_component;CC:integral component of membrane;CC:cellular anatomical entity;CC:intrinsic component of membrane;	GO:0005575;GO:0016021;GO:0110165;GO:0031224	------	------	------	------	ENOG410XV98	S:Function unknown	PF01476.21	LysM	LysM domain	plasma membrane	2	10	37.2	High
A0A3Q7HYP9	Uncharacterized protein OS=Solanum lycopersicum OX=4081 PE=4 SV=1	2.5	1.32193	7.177e-06	up	yes	2.54	1.016	1.059	0.956	1.034	2.618	2.487	2.515	MF:catalytic activity;MF:transferase activity;MF:molecular_function;	GO:0003824;GO:0016740;GO:0003674	K00799	GST, gst;GST, gst;GST, gst;GST, gst;GST, gst	sly01100;sly00480	Metabolic pathways;Glutathione metabolism	ENOG410XSIX	O:Posttranslational modification, protein turnover, chaperones	PF02798.21;PF13417.7;PF00043.26;PF13409.7;PF13410.7;PF14497.7	GST_N;GST_N_3;GST_C;GST_N_2;GST_C_2;GST_C_3	Glutathione S-transferase, N-terminal domain;Glutathione S-transferase, N-terminal domain;Glutathione S-transferase, C-terminal domain;Glutathione S-transferase, N-terminal domain;Glutathione S-transferase, C-terminal domain;Glutathione S-transferase, C-terminal domain	cytoplasmic	2	10	57.9	High
A0A3Q7EA68	Uncharacterized protein OS=Solanum lycopersicum OX=4081 GN=101253612 PE=4 SV=1	2.46927	1.30408	0.0001984	up	yes	2.531	1.025	1.043	1.154	0.879	2.512	2.683	2.397	BP:cellular biosynthetic process;BP:hydrogen peroxide metabolic process;BP:lipid metabolic process;BP:organic substance biosynthetic process;BP:hydrogen peroxide biosynthetic process;BP:organic substance metabolic process;BP:membrane lipid biosynthetic process;BP:galactolipid metabolic process;BP:galactolipid biosynthetic process;BP:glycolipid metabolic process;BP:liposaccharide metabolic process…	GO:0044249;GO:0042743;GO:0006629;GO:1901576;GO:0050665;GO:0071704;GO:0046467;GO:0019374;GO:0019375;GO:0006664;GO:1903509;GO:0006643;GO:1903409;GO:0009987;GO:0009247;GO:0072593;GO:0009058;GO:0008150;GO:0008152;GO:0044255;GO:0008610;GO:0044238;GO:1901137;GO:1901135;GO:0044237;GO:0031968;GO:0031224;GO:0031090;GO:0016021;GO:0016020;GO:0110165;GO:0098588;GO:0031966;GO:0019867;GO:0005575;GO:0005741;GO:…	K18158	NCA2	------	------	ENOG4110107	S:Function unknown	PF08637.11	NCA2	ATP synthase regulation protein NCA2	nuclear	1	3	68.2	High
A0A3Q7HVR3	Uncharacterized protein OS=Solanum lycopersicum OX=4081 GN=101266643 PE=3 SV=1	2.17979	1.12419	2.28e-05	up	yes	2.437	1.118	1.138	1.101	1.115	2.551	2.392	2.368	BP:glucan catabolic process;BP:organic substance catabolic process;BP:organic substance metabolic process;BP:polysaccharide catabolic process;BP:biological_process;BP:metabolic process;BP:catabolic process;BP:macromolecule catabolic process;BP:glucan metabolic process;BP:primary metabolic process;BP:carbohydrate metabolic process;BP:polysaccharide metabolic process;BP:carbohydrate catabolic proce…	GO:0009251;GO:1901575;GO:0071704;GO:0000272;GO:0008150;GO:0008152;GO:0009056;GO:0009057;GO:0044042;GO:0044238;GO:0005975;GO:0005976;GO:0016052;GO:0043170;GO:0031224;GO:0016021;GO:0110165;GO:0005575;GO:0016787;GO:0016798;GO:0003674;GO:0008422;GO:0015926;GO:0003824;GO:0004553	K05349	bglX;bglX;bglX;bglX;bglX	sly00460;sly01110;sly01100;sly00500;sly00940	Cyanoamino acid metabolism;Biosynthesis of secondary metabolites;Metabolic pathways;Starch and sucrose metabolism;Phenylpropanoid biosynthesis	COG1472	G:Carbohydrate transport and metabolism	PF00933.22;PF01915.23	Glyco_hydro_3;Glyco_hydro_3_C	Glycosyl hydrolase family 3 N terminal domain;Glycosyl hydrolase family 3 C-terminal domain	vacuolar	2	10	68.8	High
P58905	Ammonium transporter 1 member 1 OS=Solanum lycopersicum OX=4081 GN=AMT1-1 PE=2 SV=1	2.66068	1.4118	0.0001379	up	yes	2.579	0.9693	1.018	0.985	0.905	2.629	2.734	2.373	BP:ion transmembrane transport;BP:ammonium transmembrane transport;BP:cellular process;BP:transmembrane transport;BP:nitrogen compound transport;BP:inorganic cation transmembrane transport;BP:ammonium transport;BP:monovalent inorganic cation transport;BP:transport;BP:ion transport;BP:biological_process;BP:establishment of localization;BP:localization;BP:inorganic ion transmembrane transport;BP:ca…	GO:0034220;GO:0072488;GO:0009987;GO:0055085;GO:0071705;GO:0098662;GO:0015696;GO:0015672;GO:0006810;GO:0006811;GO:0008150;GO:0051234;GO:0051179;GO:0098660;GO:0006812;GO:0098655;GO:0031226;GO:0031224;GO:0005575;GO:0016021;GO:0110165;GO:0005887;GO:0003674;GO:0005488;GO:0003676;GO:1901363;GO:0015318;GO:0004540;GO:0004521;GO:0015077;GO:0004523;GO:0016787;GO:0140098;GO:0005215;GO:0008324;GO:0016788;GO:…	K03320	amt, AMT, MEP;amt, AMT, MEP;amt, AMT, MEP;amt, AMT, MEP;amt, AMT, MEP	------	------	COG0004	P:Inorganic ion transport and metabolism	PF00909.22	Ammonium_transp	Ammonium Transporter Family	Golgi apparatus	2	7	52.3	High
A0A3Q7HUG9	Uncharacterized protein OS=Solanum lycopersicum OX=4081 PE=4 SV=1	2.41426	1.27158	0.0001832	up	yes	2.506	1.038	0.939	1.004	1.172	2.44	2.403	2.676	------	------	------	------	------	------	ENOG410ZA27	S:Function unknown	------	------	------	cytoplasmic	1	12	9.1	High
P93207	14-3-3 protein 10 OS=Solanum lycopersicum OX=4081 GN=TFT10 PE=2 SV=2	2.25851	1.17537	4.184e-06	up	yes	2.455	1.087	1.02	1.091	1.151	2.438	2.45	2.477	------	------	K06630	YWHAE;YWHAE;YWHAE;YWHAE;YWHAE	------	------	COG5040	G:Carbohydrate transport and metabolism	PF00244.21	2014-03-03	14-3-3 protein	chloroplast	6	52	28.6	High
A0A3Q7JBS2	Uncharacterized protein OS=Solanum lycopersicum OX=4081 GN=101265520 PE=4 SV=1	2.50594	1.32535	6.469e-07	up	yes	2.531	1.01	1.003	1.045	0.981	2.566	2.531	2.496	MF:catalytic activity;MF:transferase activity;MF:molecular_function;	GO:0003824;GO:0016740;GO:0003674	K00799	GST, gst;GST, gst;GST, gst;GST, gst;GST, gst	sly01100;sly00480	Metabolic pathways;Glutathione metabolism	COG0625	O:Posttranslational modification, protein turnover, chaperones	PF02798.21;PF13417.7;PF13409.7	GST_N;GST_N_3;GST_N_2	Glutathione S-transferase, N-terminal domain;Glutathione S-transferase, N-terminal domain;Glutathione S-transferase, N-terminal domain	cytoplasmic	5	41	26.5	High
H1ZXA9	Heat shock protein 70 isoform 3 OS=Solanum lycopersicum OX=4081 GN=hsc70.3 PE=2 SV=1	2.81253	1.49187	3.246e-06	up	yes	2.612	0.9287	0.934	1.004	0.848	2.598	2.623	2.615	BP:protein folding;BP:'de novo' protein folding;BP:cellular response to chemical stimulus;BP:cellular response to stimulus;BP:response to unfolded protein;BP:'de novo' posttranslational protein folding;BP:chaperone mediated protein folding requiring cofactor;BP:chaperone-mediated protein folding;BP:cellular response to organic substance;BP:cellular process;BP:response to stress;BP:biological_proc…	GO:0006457;GO:0006458;GO:0070887;GO:0051716;GO:0006986;GO:0051084;GO:0051085;GO:0061077;GO:0071310;GO:0009987;GO:0006950;GO:0008150;GO:0042221;GO:0010033;GO:0050896;GO:0035967;GO:0035966;GO:0033554;GO:0042026;GO:0034620;GO:0005737;GO:0110165;GO:0005575;GO:0016887;GO:0035639;GO:0031072;GO:0003674;GO:0005488;GO:0000166;GO:1901363;GO:1901265;GO:0051082;GO:0043167;GO:0032559;GO:0016787;GO:0005515;GO:…	K03283	HSPA1s;HSPA1s;HSPA1s;HSPA1s;HSPA1s	sly04141;sly03040;sly04144	Protein processing in endoplasmic reticulum;Spliceosome;Endocytosis	COG0443	S:Function unknown	PF00012.21;PF06723.14	HSP70;MreB_Mbl	Hsp70 protein;MreB/Mbl protein	cytoplasmic	7	51	71.3	High
A0A3Q7F8U8	Uncharacterized protein OS=Solanum lycopersicum OX=4081 GN=101259498 PE=4 SV=1	2.15254	1.10604	0.0005653	up	yes	2.413	1.121	1.198	1.07	1.096	2.388	2.213	2.638	CC:cellular_component;CC:integral component of membrane;CC:cellular anatomical entity;CC:intrinsic component of membrane;	GO:0005575;GO:0016021;GO:0110165;GO:0031224	------	------	------	------	ENOG41111E0	S:Function unknown	------	------	------	Golgi apparatus	1	2	75.8	High
A0A3Q7GNF0	Usp domain-containing protein OS=Solanum lycopersicum OX=4081 GN=101256975 PE=4 SV=1	4.12611	2.04478	0.0002278	up	yes	2.84	0.6883	0.96	0.661	0.444	2.973	2.857	2.69	------	------	------	------	------	------	COG0589	S:Function unknown	PF00582.27	Usp	Universal stress protein family	peroxisomal	1	6	17.5	High
A0A3Q7GLS8	Uncharacterized protein OS=Solanum lycopersicum OX=4081 PE=4 SV=1	2.38521	1.25411	0.001636	up	yes	2.483	1.041	0.95	1.01	1.162	2.128	2.712	2.608	MF:cation binding;MF:metal ion binding;MF:molecular_function;MF:binding;MF:ion binding;	GO:0043169;GO:0046872;GO:0003674;GO:0005488;GO:0043167	------	------	------	------	------	------	------	------	------	nuclear	1	7	13.9	High
Q4A3Y6	Peroxidase (Fragment) OS=Solanum lycopersicum OX=4081 GN=cevi16 PE=3 SV=1	2.87292	1.52252	1.16e-05	up	yes	2.602	0.9057	0.917	1	0.8	2.596	2.649	2.561	BP:cellular catabolic process;BP:hydrogen peroxide catabolic process;BP:hydrogen peroxide metabolic process;BP:cellular process;BP:reactive oxygen species metabolic process;BP:response to stress;BP:biological_process;BP:metabolic process;BP:catabolic process;BP:response to oxidative stress;BP:response to stimulus;BP:cellular metabolic process;CC:cell-cell junction;CC:intrinsic component of membra…	GO:0044248;GO:0042744;GO:0042743;GO:0009987;GO:0072593;GO:0006950;GO:0008150;GO:0008152;GO:0009056;GO:0006979;GO:0050896;GO:0044237;GO:0005911;GO:0031224;GO:0005618;GO:0016021;GO:0009505;GO:0030054;GO:0110165;GO:0070161;GO:0030312;GO:0009506;GO:0005575;GO:0005576;GO:0005488;GO:0043167;GO:1901363;GO:0016491;GO:0043169;GO:0046872;GO:0020037;GO:0016209;GO:0003824;GO:0016684;GO:0046906;GO:0097159;GO:…	K00430	E1.11.1.7;E1.11.1.7;E1.11.1.7;E1.11.1.7;E1.11.1.7	sly00940;sly01100;sly01110	Phenylpropanoid biosynthesis;Metabolic pathways;Biosynthesis of secondary metabolites	ENOG4111ADF	I:Lipid transport and metabolism	PF00141.24	peroxidase	Peroxidase	cytoplasmic	9	44	31.7	High
A0A3Q7JYQ8	TF-B3 domain-containing protein OS=Solanum lycopersicum OX=4081 PE=4 SV=1	1.58758	0.666832	0.03094	up	yes	2.148	1.353	1.452	1.691	0.915	2.217	2.242	1.985	CC:intracellular membrane-bounded organelle;CC:nucleus;CC:cellular_component;CC:intracellular organelle;CC:membrane-bounded organelle;CC:organelle;CC:cellular anatomical entity;MF:transcription factor activity, sequence-specific DNA binding;MF:organic cyclic compound binding;MF:heterocyclic compound binding;MF:molecular_function;MF:binding;MF:nucleic acid binding;MF:DNA binding;MF:transcription r…	GO:0043231;GO:0005634;GO:0005575;GO:0043229;GO:0043227;GO:0043226;GO:0110165;GO:0003700;GO:0097159;GO:1901363;GO:0003674;GO:0005488;GO:0003676;GO:0003677;GO:0140110	K09287	RAV;RAV	------	------	ENOG410YI8X	K:Transcription	PF02362.22	B3	B3 DNA binding domain	nuclear	1	5	23.5	Medium
Q0ZPA3	Plastid lipid associated protein CHRC OS=Solanum lycopersicum OX=4081 GN=ChrC PE=2 SV=1	3.19429	1.6755	9.628e-05	up	yes	2.665	0.8343	0.847	0.886	0.77	2.869	2.485	2.64	BP:cellular response to light stimulus;BP:response to radiation;BP:response to light stimulus;BP:response to water deprivation;BP:response to water;BP:cellular response to stimulus;BP:cellular response to radiation;BP:cellular response to abiotic stimulus;BP:cellular process;BP:response to stress;BP:biological_process;BP:response to acid chemical;BP:response to chemical;BP:response to inorganic s…	GO:0071482;GO:0009314;GO:0009416;GO:0009414;GO:0009415;GO:0051716;GO:0071478;GO:0071214;GO:0009987;GO:0006950;GO:0008150;GO:0001101;GO:0042221;GO:0010035;GO:0104004;GO:1901700;GO:0009628;GO:0050896;GO:0055035;GO:0034357;GO:0009535;GO:0016020;GO:0110165;GO:0042651;GO:0005575	------	------	------	------	ENOG4111PVP	S:Function unknown	PF04755.13	PAP_fibrillin	PAP_fibrillin	mitochondrial	10	64	35.6	High
O04179	Rb7 (Fragment) OS=Solanum lycopersicum OX=4081 GN=RB7 PE=3 SV=1	3.32139	1.73179	0.00204	up	yes	2.688	0.8093	0.938	0.83	0.66	2.723	3.104	2.238	CC:bounding membrane of organelle;CC:organelle membrane;CC:whole membrane;CC:integral component of membrane;CC:membrane;CC:vacuolar membrane;CC:cellular_component;CC:cellular anatomical entity;CC:intrinsic component of membrane;MF:inorganic solute uptake transmembrane transporter activity;MF:transporter activity;MF:water channel activity;MF:transmembrane transporter activity;MF:channel activity;M…	GO:0098588;GO:0031090;GO:0098805;GO:0016021;GO:0016020;GO:0005774;GO:0005575;GO:0110165;GO:0031224;GO:0015318;GO:0005215;GO:0015250;GO:0022857;GO:0015267;GO:0003674;GO:0022803;GO:0005372	K09873	TIP;TIP;TIP;TIP;TIP	------	------	COG0580	S:Function unknown	PF00230.21	MIP	Major intrinsic protein	Golgi apparatus	1	20	25.1	High
A0A3Q7F670	Sucrose synthase OS=Solanum lycopersicum OX=4081 PE=3 SV=1	2.57645	1.36539	2.342e-05	up	yes	2.519	0.9777	1.052	0.916	0.965	2.431	2.623	2.502	BP:primary metabolic process;BP:metabolic process;BP:organic substance metabolic process;BP:oligosaccharide metabolic process;BP:cellular process;BP:disaccharide metabolic process;BP:sucrose metabolic process;BP:cellular metabolic process;BP:cellular carbohydrate metabolic process;BP:biological_process;BP:carbohydrate metabolic process;MF:sucrose synthase activity;MF:UDP-glucosyltransferase activ…	GO:0044238;GO:0008152;GO:0071704;GO:0009311;GO:0009987;GO:0005984;GO:0005985;GO:0044237;GO:0044262;GO:0008150;GO:0005975;GO:0016157;GO:0035251;GO:0046527;GO:0003824;GO:0016740;GO:0003674;GO:0016757;GO:0016758;GO:0008194	K00695	E2.4.1.13;E2.4.1.13;E2.4.1.13;E2.4.1.13;E2.4.1.13	sly00500;sly01100;sly01110	Starch and sucrose metabolism;Metabolic pathways;Biosynthesis of secondary metabolites	COG0438	O:Posttranslational modification, protein turnover, chaperones	PF00862.20;PF00534.21;PF13692.7;PF13524.7	Sucrose_synth;Glycos_transf_1;Glyco_trans_1_4;Glyco_trans_1_2	Sucrose synthase;Glycosyl transferases group 1;Glycosyl transferases group 1;Glycosyl transferases group 1	cytoplasmic	13	20	100.6	High
A0A3Q7J2E6	Electron transfer flavoprotein subunit alpha OS=Solanum lycopersicum OX=4081 PE=3 SV=1	2.44675	1.29086	2.538e-05	up	yes	2.481	1.014	0.996	1.062	0.983	2.396	2.445	2.602	BP:lipid oxidation;BP:fatty acid metabolic process;BP:fatty acid beta-oxidation;BP:carboxylic acid metabolic process;BP:cellular catabolic process;BP:fatty acid catabolic process;BP:small molecule catabolic process;BP:cellular lipid catabolic process;BP:organic substance catabolic process;BP:lipid modification;BP:organic substance metabolic process;BP:lipid catabolic process;BP:lipid metabolic pr…	GO:0034440;GO:0006631;GO:0006635;GO:0019752;GO:0044248;GO:0009062;GO:0044282;GO:0044242;GO:1901575;GO:0030258;GO:0071704;GO:0016042;GO:0006629;GO:0009987;GO:0032787;GO:0008150;GO:0008152;GO:0072329;GO:0043436;GO:0019395;GO:0044255;GO:0009056;GO:0055114;GO:0044238;GO:0006082;GO:0016054;GO:0046395;GO:0044237;GO:0033539;GO:0044281;GO:0043229;GO:0043227;GO:0005739;GO:0005759;GO:0110165;GO:0031974;GO:…	K03522	fixB, etfA	------	------	COG2025	C:Energy production and conversion	PF00766.20;PF01012.22	ETF_alpha;ETF	Electron transfer flavoprotein FAD-binding domain;Electron transfer flavoprotein domain	chloroplast	3	13	38.5	High
A0A3Q7GNU8	Peroxidase OS=Solanum lycopersicum OX=4081 GN=101264425 PE=3 SV=1	2.50352	1.32396	6.6e-07	up	yes	2.491	0.995	1.031	0.946	1.008	2.51	2.488	2.476	BP:positive regulation of metabolic process;BP:regulation of metabolic process;BP:positive regulation of cellular biosynthetic process;BP:regulation of cellular biosynthetic process;BP:positive regulation of cellular metabolic process;BP:cellular biosynthetic process;BP:regulation of biological process;BP:phenylpropanoid metabolic process;BP:phenylpropanoid biosynthetic process;BP:organic cyclic …	GO:0009893;GO:0019222;GO:0031328;GO:0031326;GO:0031325;GO:0044249;GO:0050789;GO:0009698;GO:0009699;GO:1901360;GO:1901576;GO:0009809;GO:0009808;GO:0010089;GO:0044550;GO:1901362;GO:0031323;GO:0009891;GO:0071704;GO:1901430;GO:0065007;GO:0048518;GO:1901141;GO:2000762;GO:0032502;GO:0019748;GO:0009889;GO:0009987;GO:0006725;GO:0009888;GO:0072593;GO:0050794;GO:0009058;GO:0008150;GO:0008152;GO:1901428;GO:…	K00430	E1.11.1.7;E1.11.1.7;E1.11.1.7;E1.11.1.7;E1.11.1.7	sly00940;sly01100;sly01110	Phenylpropanoid biosynthesis;Metabolic pathways;Biosynthesis of secondary metabolites	ENOG410YETZ	G:Carbohydrate transport and metabolism	PF00141.24	peroxidase	Peroxidase	ER	9	58	34.9	High
A0A3Q7JEP7	AB hydrolase-1 domain-containing protein OS=Solanum lycopersicum OX=4081 GN=101263888 PE=4 SV=1	2.88309	1.52762	6.618e-06	up	yes	2.587	0.8973	0.957	0.915	0.82	2.539	2.66	2.563	MF:catalytic activity;MF:molecular_function;MF:hydrolase activity;	GO:0003824;GO:0003674;GO:0016787	------	------	------	------	ENOG410XVV6;COG0596	S:Function unknown;	PF12697.8;PF00561.21;PF12146.9	Abhydrolase_6;Abhydrolase_1;Hydrolase_4	Alpha/beta hydrolase family;alpha/beta hydrolase fold;Serine aminopeptidase, S33	cytoplasmic	12	46	36.8	High
A0A3Q7JYT4	PMEI domain-containing protein OS=Solanum lycopersicum OX=4081 GN=543729 PE=4 SV=1	2.72932	1.44854	5.38e-05	up	yes	2.55	0.9343	0.97	0.834	0.999	2.415	2.665	2.57	MF:enzyme inhibitor activity;MF:molecular function regulator;MF:molecular_function;MF:enzyme regulator activity;	GO:0004857;GO:0098772;GO:0003674;GO:0030234	------	------	------	------	ENOG41113RP	G:Carbohydrate transport and metabolism	PF04043.16	PMEI	Plant invertase/pectin methylesterase inhibitor	extracellular	5	37	18.8	High
A0A3Q7GLU0	Uncharacterized protein OS=Solanum lycopersicum OX=4081 GN=101243998 PE=4 SV=1	2.12567	1.08792	1.851e-05	up	yes	2.368	1.114	1.18	1.141	1.022	2.368	2.329	2.408	------	------	------	------	------	------	COG0406;ENOG410XZE0	S:Function unknown;U:Intracellular trafficking, secretion, and vesicular transport	PF00300.23	His_Phos_1	Histidine phosphatase superfamily	cytoplasmic	10	49	28.3	High
P80196	Intracellular ribonuclease LX OS=Solanum lycopersicum OX=4081 GN=RNALX PE=1 SV=2	2.42618	1.27869	3.494e-06	up	yes	2.465	1.016	1.051	0.985	1.013	2.466	2.404	2.526	BP:metabolic process;BP:nucleic acid metabolic process;BP:cellular nitrogen compound metabolic process;BP:nitrogen compound metabolic process;BP:organic cyclic compound catabolic process;BP:nucleobase-containing compound metabolic process;BP:organic substance catabolic process;BP:cellular macromolecule catabolic process;BP:cellular macromolecule metabolic process;BP:organic substance metabolic pr…	GO:0008152;GO:0090304;GO:0034641;GO:0006807;GO:1901361;GO:0006139;GO:1901575;GO:0044265;GO:0044260;GO:0071704;GO:1901360;GO:0006401;GO:0044238;GO:0009987;GO:0006725;GO:0046700;GO:0008150;GO:0034655;GO:0009056;GO:0009057;GO:0044248;GO:0046483;GO:0016070;GO:0044270;GO:0044237;GO:0043170;GO:0019439;GO:0005737;GO:0110165;GO:0005575;GO:0005576;GO:0033897;GO:0003674;GO:0005488;GO:0003676;GO:1901363;GO:…	K01166	RNASET2;RNASET2;RNASET2;RNASET2;RNASET2	------	------	ENOG4111M7G	K:Transcription	PF00445.19	Ribonuclease_T2	Ribonuclease T2 family	extracellular	2	13	27	High
A0A3Q7FAG0	Protein kinase domain-containing protein OS=Solanum lycopersicum OX=4081 PE=3 SV=1	2.16379	1.11356	0.0001801	up	yes	2.378	1.099	1.105	1.26	0.933	2.351	2.383	2.4	BP:phosphorylation;BP:nitrogen compound metabolic process;BP:protein autophosphorylation;BP:cellular protein metabolic process;BP:cellular macromolecule metabolic process;BP:organic substance metabolic process;BP:protein phosphorylation;BP:cellular process;BP:cellular protein modification process;BP:macromolecule modification;BP:protein modification process;BP:biological_process;BP:metabolic proc…	GO:0016310;GO:0006807;GO:0046777;GO:0044267;GO:0044260;GO:0071704;GO:0006468;GO:0009987;GO:0006464;GO:0043412;GO:0036211;GO:0008150;GO:0008152;GO:0044238;GO:1901564;GO:0044237;GO:0043170;GO:0019538;GO:0006796;GO:0006793;GO:0031224;GO:0016021;GO:0016020;GO:0110165;GO:0005886;GO:0005575;GO:0035639;GO:1901363;GO:0003674;GO:0005488;GO:0043167;GO:0043168;GO:0097367;GO:0000166;GO:0004674;GO:0016740;GO:…	------	------	------	------	COG0515	S:Function unknown	PF00069.26;PF07714.18;PF19160.1;PF01571.22;PF08669.12	Pkinase;PK_Tyr_Ser-Thr;SPARK;GCV_T;GCV_T_C	Protein kinase domain;Protein tyrosine and serine/threonine kinase;SPARK;Aminomethyltransferase folate-binding domain;Glycine cleavage T-protein C-terminal barrel domain	cytoplasmic	1	3	85.8	High
A0A3Q7E8W2	Uncharacterized protein OS=Solanum lycopersicum OX=4081 GN=101247054 PE=4 SV=1	2.49774	1.32062	1.641e-05	up	yes	2.482	0.9937	0.995	1.063	0.923	2.393	2.54	2.514	CC:cellular_component;CC:integral component of membrane;CC:cellular anatomical entity;CC:intrinsic component of membrane;	GO:0005575;GO:0016021;GO:0110165;GO:0031224	------	------	------	------	ENOG4111MP0	S:Function unknown	------	------	------	Golgi apparatus	2	8	24.9	High
O04897	Fructokinase OS=Solanum lycopersicum OX=4081 GN=Frk1 PE=2 SV=1	2.77385	1.47189	6.825e-05	up	yes	2.55	0.9193	1.022	0.828	0.908	2.523	2.694	2.432	BP:fatty acid biosynthetic process;BP:fatty acid metabolic process;BP:response to metal ion;BP:carboxylic acid metabolic process;BP:cellular biosynthetic process;BP:small molecule metabolic process;BP:small molecule biosynthetic process;BP:monocarboxylic acid biosynthetic process;BP:organic substance biosynthetic process;BP:organic substance metabolic process;BP:response to cadmium ion;BP:lipid m…	GO:0006633;GO:0006631;GO:0010038;GO:0019752;GO:0044249;GO:0044281;GO:0044283;GO:0072330;GO:1901576;GO:0071704;GO:0046686;GO:0006629;GO:0009987;GO:0019318;GO:0032787;GO:0009058;GO:0008150;GO:0008152;GO:0043436;GO:0042221;GO:0044255;GO:0010035;GO:0008610;GO:0044238;GO:0005975;GO:0006082;GO:0046394;GO:0016053;GO:0044237;GO:0016051;GO:0005996;GO:0006000;GO:0050896;GO:0110165;GO:0005829;GO:0005575;GO:…	K00847	E2.7.1.4, scrK;E2.7.1.4, scrK;E2.7.1.4, scrK;E2.7.1.4, scrK;E2.7.1.4, scrK	sly00051;sly00500;sly01100;sly00520;sly01110	Fructose and mannose metabolism;Starch and sucrose metabolism;Metabolic pathways;Amino sugar and nucleotide sugar metabolism;Biosynthesis of secondary metabolites	COG0524	G:Carbohydrate transport and metabolism	PF00294.25	PfkB	pfkB family carbohydrate kinase	cytoplasmic	1	6	37.3	High
A0A3Q7F5R0	EGF_CA domain-containing protein OS=Solanum lycopersicum OX=4081 PE=3 SV=1	2.43651	1.28481	0.00015	up	yes	2.456	1.008	0.999	0.966	1.059	2.338	2.654	2.376	BP:protein localization;BP:proteolysis involved in cellular protein catabolic process;BP:establishment of protein localization to vacuole;BP:protein localization to vacuole;BP:cellular catabolic process;BP:nitrogen compound metabolic process;BP:primary metabolic process;BP:modification-dependent macromolecule catabolic process;BP:amide transport;BP:cellular macromolecule metabolic process;BP:cell…	GO:0008104;GO:0051603;GO:0072666;GO:0072665;GO:0044248;GO:0006807;GO:0044238;GO:0043632;GO:0042886;GO:0044260;GO:0070727;GO:0009057;GO:0071705;GO:0046907;GO:0006605;GO:0071702;GO:0006508;GO:0033036;GO:0009987;GO:0048193;GO:0072594;GO:0006810;GO:0019941;GO:1901575;GO:0006623;GO:0045184;GO:0033365;GO:0044265;GO:0008150;GO:0008152;GO:0051649;GO:0051234;GO:0009056;GO:0051179;GO:0034613;GO:0051641;GO:…	------	------	------	------	ENOG41105IF	U:Intracellular trafficking, secretion, and vesicular transport	PF02225.23	PA	PA domain	plasma membrane	5	6	75.6	High
A0A3Q7F9H3	Uncharacterized protein OS=Solanum lycopersicum OX=4081 PE=4 SV=1	2.24649	1.16767	1.355e-05	up	yes	2.397	1.067	1.082	1.075	1.043	2.471	2.419	2.301	------	------	------	------	------	------	------	------	------	------	------	extracellular	2	16	19.8	High
A0A3Q7EM80	Uncharacterized protein OS=Solanum lycopersicum OX=4081 GN=101264862 PE=4 SV=1	2.79276	1.48169	3.843e-06	up	yes	2.547	0.912	0.954	0.96	0.822	2.562	2.553	2.526	CC:cytoplasm;CC:cellular_component;CC:cellular anatomical entity;MF:anion binding;MF:cation binding;MF:phospholipid binding;MF:calcium-dependent phospholipid binding;MF:lipid binding;MF:ion binding;MF:molecular_function;MF:binding;MF:metal ion binding;MF:calcium ion binding;	GO:0005737;GO:0005575;GO:0110165;GO:0043168;GO:0043169;GO:0005543;GO:0005544;GO:0008289;GO:0043167;GO:0003674;GO:0005488;GO:0046872;GO:0005509	K17098	ANNAT;ANNAT;ANNAT;ANNAT;ANNAT	------	------	ENOG410XPUN	S:Function unknown	PF00191.21	Annexin	Annexin	cytoplasmic	17	54	36.4	High
A0A3Q7GSM2	Alpha-galactosidase OS=Solanum lycopersicum OX=4081 GN=101257269 PE=3 SV=1	2.4612	1.29936	5.598e-07	up	yes	2.458	0.9987	0.99	1.033	0.973	2.425	2.488	2.46	BP:organic substance metabolic process;BP:carbohydrate metabolic process;BP:primary metabolic process;BP:metabolic process;BP:biological_process;CC:cell wall;CC:external encapsulating structure;CC:cellular_component;CC:plant-type cell wall;CC:cellular anatomical entity;MF:hydrolase activity;MF:raffinose alpha-galactosidase activity;MF:galactosidase activity;MF:hydrolase activity, acting on glycos…	GO:0071704;GO:0005975;GO:0044238;GO:0008152;GO:0008150;GO:0005618;GO:0030312;GO:0005575;GO:0009505;GO:0110165;GO:0016787;GO:0052692;GO:0015925;GO:0016798;GO:0003824;GO:0004557;GO:0003674;GO:0004553	K07407	E3.2.1.22B, galA, rafA;E3.2.1.22B, galA, rafA;E3.2.1.22B, galA, rafA	sly00561;sly00600;sly00052;sly01100;sly00603	Glycerolipid metabolism;Sphingolipid metabolism;Galactose metabolism;Metabolic pathways;Glycosphingolipid biosynthesis - globo and isoglobo series	ENOG410XPF1	S:Function unknown	PF16499.6;PF17801.2	Melibiase_2;Melibiase_C	Alpha galactosidase A;Alpha galactosidase C-terminal beta sandwich domain	extracellular	7	27	47.1	High
A0A3Q7I581	Abhydrolase_3 domain-containing protein OS=Solanum lycopersicum OX=4081 GN=101251700 PE=4 SV=1	2.82944	1.50051	1.831e-05	up	yes	2.553	0.9023	0.966	0.93	0.811	2.647	2.472	2.54	BP:biological_process;BP:metabolic process;BP:catabolic process;MF:hydrolase activity;MF:catalytic activity;MF:molecular_function;	GO:0008150;GO:0008152;GO:0009056;GO:0016787;GO:0003824;GO:0003674	------	------	------	------	COG0657	S:Function unknown	PF07859.14	Abhydrolase_3	alpha/beta hydrolase fold	cytoplasmic	1	4	36.9	High
A0A3Q7GB86	Uncharacterized protein OS=Solanum lycopersicum OX=4081 PE=3 SV=1	1.58502	0.6645	0.006947	up	yes	2.116	1.335	1.226	1.276	1.504	2.297	1.872	2.178	BP:nitrogen compound metabolic process;BP:organic substance metabolic process;BP:proteolysis;BP:proteolysis involved in cellular protein catabolic process;BP:biological_process;BP:metabolic process;BP:primary metabolic process;BP:organonitrogen compound metabolic process;BP:protein metabolic process;BP:macromolecule metabolic process;CC:lytic vacuole;CC:intracellular organelle;CC:membrane-bounded…	GO:0006807;GO:0071704;GO:0006508;GO:0051603;GO:0008150;GO:0008152;GO:0044238;GO:1901564;GO:0019538;GO:0043170;GO:0000323;GO:0043229;GO:0043227;GO:0005764;GO:0005615;GO:0005773;GO:0043226;GO:0110165;GO:0043231;GO:0005575;GO:0004175;GO:0003674;GO:0008233;GO:0008234;GO:0070011;GO:0016787;GO:0140096;GO:0003824;GO:0004197	K16290	XCP;XCP	------	------	COG4870	P:Inorganic ion transport and metabolism	PF00112.24;PF08246.13	Peptidase_C1;Inhibitor_I29	Papain family cysteine protease;Cathepsin propeptide inhibitor domain	ER	1	5	33.6	High
A0A3Q7IAK6	Uncharacterized protein OS=Solanum lycopersicum OX=4081 PE=3 SV=1	4.17718	2.06253	9.413e-05	up	yes	2.782	0.666	0.597	0.761	0.64	2.563	2.995	2.788	BP:metabolic process;BP:regulation of long-day photoperiodism, flowering;BP:positive regulation of response to stimulus;BP:regulation of response to stimulus;BP:positive regulation of post-embryonic development;BP:regulation of post-embryonic development;BP:regulation of biological process;BP:positive regulation of multicellular organismal process;BP:biological regulation;BP:positive regulation o…	GO:0008152;GO:0048586;GO:0048584;GO:0048583;GO:0048582;GO:0048580;GO:0050789;GO:0051240;GO:0065007;GO:2000243;GO:0048518;GO:0032259;GO:2000241;GO:0050793;GO:0048578;GO:0008150;GO:0051239;GO:0051094;GO:2000026;GO:2000028;GO:0043226;GO:0043229;GO:0043227;GO:0110165;GO:0043231;GO:0005575;GO:0005634;GO:0042054;GO:0008276;GO:0003674;GO:0005488;GO:0008168;GO:0043169;GO:0043167;GO:0016740;GO:0016741;GO:…	------	------	------	------	COG2940	O:Posttranslational modification, protein turnover, chaperones	PF13832.7;PF13771.7;PF00856.29;PF05964.15;PF05965.15;PF13831.7;PF00855.18;PF00628.30	zf-HC5HC2H_2;zf-HC5HC2H;SET;FYRN;FYRC;PHD_2;PWWP;PHD	PHD-zinc-finger like domain;PHD-like zinc-binding domain;SET domain;F/Y-rich N-terminus;F/Y rich C-terminus;PHD-finger;PWWP domain;PHD-finger	nuclear	1	0	143.2	Medium
A0A3Q7EYJ0	Uncharacterized protein OS=Solanum lycopersicum OX=4081 PE=3 SV=1	2.04344	1.031	0.0002053	up	yes	2.305	1.128	1.078	1.272	1.033	2.214	2.4	2.3	BP:cellular process;BP:transport;BP:localization;BP:biological_process;BP:establishment of localization;BP:vesicle-mediated transport;CC:macromolecular complex;CC:intracellular membrane-bounded organelle;CC:cellular_component;CC:Mon1-Ccz1 complex;CC:intracellular organelle;CC:membrane-bounded organelle;CC:organelle;CC:cellular anatomical entity;	GO:0009987;GO:0006810;GO:0051179;GO:0008150;GO:0051234;GO:0016192;GO:0032991;GO:0043231;GO:0005575;GO:0035658;GO:0043229;GO:0043227;GO:0043226;GO:0110165	K02641	petH;petH;petH	sly01100;sly00195	Metabolic pathways;Photosynthesis	ENOG410XRE1	S:Function unknown	PF00175.22;PF09753.10;PF19031.1	NAD_binding_1;Use1;Intu_longin_1	Oxidoreductase NAD-binding domain;Membrane fusion protein Use1;First Longin domain of INTU, CCZ1 and HPS4	chloroplast	3	8	118.3	High
A0A3Q7IJC0	Uncharacterized protein OS=Solanum lycopersicum OX=4081 PE=4 SV=1	2.69417	1.42984	5.632e-06	up	yes	2.501	0.9283	0.977	0.93	0.878	2.517	2.56	2.425	------	------	------	------	------	------	ENOG41103UF	S:Function unknown	------	------	------	cytoplasmic	1	1	67.6	Medium
A0A3Q7ESN2	Uncharacterized protein OS=Solanum lycopersicum OX=4081 PE=3 SV=1	2.25024	1.17008	1.312e-06	up	yes	2.374	1.055	1.06	1.012	1.092	2.353	2.407	2.363	MF:hydrolase activity;MF:molecular_function;MF:catalytic activity;	GO:0016787;GO:0003674;GO:0003824	------	------	------	------	COG0657	S:Function unknown	PF07859.14;PF00135.29;PF10340.10;PF12740.8;PF00756.21	Abhydrolase_3;COesterase;Say1_Mug180;Chlorophyllase2;Esterase	alpha/beta hydrolase fold;Carboxylesterase family;Steryl acetyl hydrolase;Chlorophyllase enzyme;Putative esterase	cytoplasmic	18	12	265.3	High
A0A3Q7FR75	Pyr_redox_2 domain-containing protein OS=Solanum lycopersicum OX=4081 GN=101258913 PE=4 SV=1	2.66417	1.41369	2.362e-06	up	yes	2.491	0.935	0.967	0.973	0.865	2.487	2.464	2.523	MF:catalytic activity;MF:molecular_function;MF:oxidoreductase activity;	GO:0003824;GO:0003674;GO:0016491	K17871	ndh1;ndh1;ndh1;ndh1;ndh1	------	------	COG1252	S:Function unknown	PF07992.15;PF00070.28	Pyr_redox_2;Pyr_redox	Pyridine nucleotide-disulphide oxidoreductase;Pyridine nucleotide-disulphide oxidoreductase	mitochondrial	3	10	60.1	High
A0A3Q7F6R1	PEROXIDASE_4 domain-containing protein OS=Solanum lycopersicum OX=4081 GN=101264282 PE=3 SV=1	1.87973	0.910526	0.008526	up	yes	2.235	1.189	1.037	1.611	0.92	2.169	2.301	2.234	BP:response to reactive oxygen species;BP:cellular catabolic process;BP:hydrogen peroxide catabolic process;BP:hydrogen peroxide metabolic process;BP:cellular response to chemical stimulus;BP:cellular response to stimulus;BP:cellular response to chemical stress;BP:cellular process;BP:reactive oxygen species metabolic process;BP:response to stress;BP:biological_process;BP:metabolic process;BP:resp…	GO:0000302;GO:0044248;GO:0042744;GO:0042743;GO:0070887;GO:0051716;GO:0062197;GO:0009987;GO:0072593;GO:0006950;GO:0008150;GO:0008152;GO:0042221;GO:0034599;GO:0009056;GO:0006979;GO:1901700;GO:0050896;GO:0044237;GO:0033554;GO:0043229;GO:0043227;GO:0031224;GO:0009536;GO:0016021;GO:0110165;GO:0043226;GO:0009507;GO:0043231;GO:0005575;GO:0005488;GO:1901363;GO:0016491;GO:0016684;GO:0020037;GO:0016209;GO:…	K00434	E1.11.1.11;E1.11.1.11;E1.11.1.11;E1.11.1.11;E1.11.1.11	sly00053;sly01100;sly00480	Ascorbate and aldarate metabolism;Metabolic pathways;Glutathione metabolism	COG0376	P:Inorganic ion transport and metabolism	PF00141.24	peroxidase	Peroxidase	cytoplasmic	8	33	32.4	High
A0A3Q7HWG7	Reticulon-like protein OS=Solanum lycopersicum OX=4081 GN=101244605 PE=4 SV=1	1.87238	0.90487	0.0002002	up	yes	2.23	1.191	1.085	1.312	1.176	2.232	2.306	2.151	CC:organelle membrane;CC:integral component of membrane;CC:membrane;CC:endoplasmic reticulum membrane;CC:cellular_component;CC:intrinsic component of membrane;CC:cellular anatomical entity;	GO:0031090;GO:0016021;GO:0016020;GO:0005789;GO:0005575;GO:0031224;GO:0110165	------	------	------	------	ENOG410XPKH	S:Function unknown	PF02453.18	Reticulon	Reticulon	cytoplasmic	4	17	30	High
A0A3Q7EJM8	Uncharacterized protein OS=Solanum lycopersicum OX=4081 PE=4 SV=1	0.639808	-0.644289	0.001845	down	yes	1.334	2.085	2.038	2.026	2.192	1.21	1.29	1.503	BP:primary metabolic process;BP:cellular biosynthetic process;BP:cellular nitrogen compound metabolic process;BP:nitrogen compound metabolic process;BP:cellular macromolecule biosynthetic process;BP:cellular protein metabolic process;BP:cellular macromolecule metabolic process;BP:peptide biosynthetic process;BP:organic substance metabolic process;BP:organic substance biosynthetic process;BP:cellu…	GO:0044238;GO:0044249;GO:0034641;GO:0006807;GO:0034645;GO:0044267;GO:0044260;GO:0043043;GO:0071704;GO:1901576;GO:0009987;GO:0009058;GO:0009059;GO:0008150;GO:0008152;GO:0044271;GO:0043604;GO:1901564;GO:0043603;GO:1901566;GO:0019538;GO:0044237;GO:0043170;GO:0006518;GO:0006412;GO:0043232;GO:0043226;GO:0110165;GO:0005840;GO:0043229;GO:0005575;GO:0043228;GO:0003674;GO:0005198;GO:0003735	K02881	RP-L18, MRPL18, rplR;RP-L18, MRPL18, rplR	sly03010	Ribosome	ENOG4111ZEW;COG5560;ENOG410YHZQ	S:Function unknown;O:Posttranslational modification, protein turnover, chaperones;J:Translation, ribosomal structure and biogenesis	PF00861.23	Ribosomal_L18p	Ribosomal L18 of archaea, bacteria, mitoch. and chloroplast	chloroplast	1	7	20.6	Medium
A0A3Q7I690	Amine oxidase OS=Solanum lycopersicum OX=4081 PE=3 SV=1	2.61594	1.38733	4.344e-06	up	yes	2.465	0.9423	0.974	0.941	0.912	2.49	2.385	2.519	BP:nitrogen compound metabolic process;BP:reproductive process;BP:organic substance metabolic process;BP:cell recognition;BP:cellular process;BP:amine metabolic process;BP:biological_process;BP:metabolic process;BP:organonitrogen compound metabolic process;BP:recognition of pollen;CC:intrinsic component of membrane;CC:integral component of membrane;CC:cellular anatomical entity;CC:cellular_compon…	GO:0006807;GO:0022414;GO:0071704;GO:0008037;GO:0009987;GO:0009308;GO:0008150;GO:0008152;GO:1901564;GO:0048544;GO:0031224;GO:0016021;GO:0110165;GO:0005575;GO:0035639;GO:0003674;GO:0005488;GO:0000166;GO:1901363;GO:0016491;GO:0043168;GO:0043169;GO:0046914;GO:0043167;GO:0016740;GO:1901265;GO:0004672;GO:0017076;GO:0005507;GO:0016301;GO:0140096;GO:0008131;GO:0036094;GO:0003824;GO:0048038;GO:0046872;GO:…	K00276	AOC3, AOC2, tynA;AOC3, AOC2, tynA;AOC3, AOC2, tynA;AOC3, AOC2, tynA;AOC3, AOC2, tynA	sly00410;sly00350;sly00960;sly00950;sly00360;sly01100;sly00260;sly01110	beta-Alanine metabolism;Tyrosine metabolism;Tropane, piperidine and pyridine alkaloid biosynthesis;Isoquinoline alkaloid biosynthesis;Phenylalanine metabolism;Metabolic pathways;Glycine, serine and threonine metabolism;Biosynthesis of secondary metabolites	COG3733	Q:Secondary metabolites biosynthesis, transport and catabolism	PF01179.21;PF02728.17;PF02727.17	Cu_amine_oxid;Cu_amine_oxidN3;Cu_amine_oxidN2	Copper amine oxidase, enzyme domain;Copper amine oxidase, N3 domain;Copper amine oxidase, N2 domain	plasma membrane	1	2	142.7	High
A0A3Q7HIF6	Dihydrolipoyllysine-residue succinyltransferase OS=Solanum lycopersicum OX=4081 GN=101268590 PE=3 SV=1	2.45963	1.29844	3.37e-06	up	yes	2.422	0.9847	1.033	1.005	0.916	2.41	2.4	2.457	BP:metabolic process;BP:tricarboxylic acid cycle;BP:biological_process;BP:primary metabolic process;CC:oxidoreductase complex;CC:dihydrolipoyl dehydrogenase complex;CC:cellular_component;CC:catalytic complex;CC:transferase complex;CC:tricarboxylic acid cycle enzyme complex;CC:macromolecular complex;CC:oxoglutarate dehydrogenase complex;MF:molecular_function;MF:S-acyltransferase activity;MF:transf…	GO:0008152;GO:0006099;GO:0008150;GO:0044238;GO:1990204;GO:0045240;GO:0005575;GO:1902494;GO:1990234;GO:0045239;GO:0032991;GO:0045252;GO:0003674;GO:0016417;GO:0016740;GO:0016746;GO:0016747;GO:0004149;GO:0016748;GO:0140096;GO:0003824;GO:0016751	K09699;K00627;K00658	DLST, sucB;DLST, sucB;DLAT, aceF, pdhC;DLAT, aceF, pdhC;DBT, bkdB	sly00640;sly00280;sly01200;sly00010;sly00620;sly00020;sly00380;sly01100;sly00310;sly01110	Propanoate metabolism;Valine, leucine and isoleucine degradation;Carbon metabolism;Glycolysis / Gluconeogenesis;Pyruvate metabolism;Citrate cycl;Tryptophan metabolism;Metabolic pathways;Lysine degradation;Biosynthesis of secondary metabolites	COG0508	C:Energy production and conversion	PF00198.24;PF00364.23	2-oxoacid_dh;Biotin_lipoyl	2-oxoacid dehydrogenases acyltransferase;Biotin-requiring enzyme	mitochondrial	7	24	51.1	High
A0A3Q7GEN6	CobW C-terminal domain-containing protein OS=Solanum lycopersicum OX=4081 GN=101246925 PE=3 SV=1	2.01152	1.00829	0.00134	up	yes	2.269	1.128	1.285	0.879	1.221	2.226	2.401	2.179	------	------	------	------	------	------	COG0523	S:Function unknown	PF02492.20;PF07683.15	cobW;CobW_C	CobW/HypB/UreG, nucleotide-binding domain;Cobalamin synthesis protein cobW C-terminal domain	cytoplasmic	2	8	41.7	High
Q9FT20	Putative glutathione S-transferase T4 OS=Solanum lycopersicum OX=4081 GN=543816 PE=2 SV=1	2.82957	1.50058	4.272e-05	up	yes	2.507	0.886	0.99	0.796	0.872	2.389	2.601	2.531	BP:organonitrogen compound metabolic process;BP:cellular modified amino acid metabolic process;BP:cellular amide metabolic process;BP:cellular process;BP:cellular nitrogen compound metabolic process;BP:cellular metabolic process;BP:nitrogen compound metabolic process;BP:biological_process;BP:glutathione metabolic process;BP:sulfur compound metabolic process;BP:peptide metabolic process;BP:metabol…	GO:1901564;GO:0006575;GO:0043603;GO:0009987;GO:0034641;GO:0044237;GO:0006807;GO:0008150;GO:0006749;GO:0006790;GO:0006518;GO:0008152;GO:0071704;GO:0005737;GO:0005575;GO:0110165;GO:0004364;GO:0016765;GO:0003824;GO:0016740;GO:0003674	K00799	GST, gst;GST, gst;GST, gst;GST, gst;GST, gst	sly01100;sly00480	Metabolic pathways;Glutathione metabolism	ENOG410XSIX	S:Function unknown	PF02798.21;PF13417.7;PF13409.7	GST_N;GST_N_3;GST_N_2	Glutathione S-transferase, N-terminal domain;Glutathione S-transferase, N-terminal domain;Glutathione S-transferase, N-terminal domain	cytoplasmic	2	15	25.9	High
A0A3Q7EUT1	ATP-synt_ab_N domain-containing protein OS=Solanum lycopersicum OX=4081 PE=3 SV=1	2.16807	1.11641	2.651e-05	up	yes	2.322	1.071	1.039	1.121	1.054	2.419	2.242	2.306	BP:hydrogen ion transmembrane transport;BP:ATP metabolic process;BP:localization;BP:inorganic cation transmembrane transport;BP:inorganic ion transmembrane transport;BP:monovalent inorganic cation transport;BP:cellular process;BP:cation transport;BP:ion transport;BP:transport;BP:ion transmembrane transport;BP:biological_process;BP:metabolic process;BP:establishment of localization;BP:transmembran…	GO:1902600;GO:0046034;GO:0051179;GO:0098662;GO:0098660;GO:0015672;GO:0009987;GO:0006812;GO:0006811;GO:0006810;GO:0034220;GO:0008150;GO:0008152;GO:0051234;GO:0055085;GO:0098655;GO:0005575;GO:0033180;GO:0032991;GO:0033178;GO:0098796;GO:0003674;GO:0005488;GO:0000166;GO:1901363;GO:1901265;GO:0043168;GO:0035639;GO:0017076;GO:0005524;GO:0036094;GO:0030554;GO:0097367;GO:0097159;GO:0043167;GO:0032559;GO:…	K02147	ATPeV1B, ATP6B;ATPeV1B, ATP6B	sly00190;sly01100;sly04145	Oxidative phosphorylation;Metabolic pathways;Phagosome	------	------	PF02874.24	ATP-synt_ab_N	ATP synthase alpha/beta family, beta-barrel domain	chloroplast	1	63	14.1	High
Q00747	Protein LE25 OS=Solanum lycopersicum OX=4081 GN=LE25 PE=2 SV=1	2.73148	1.44968	4.758e-05	up	yes	2.481	0.9083	0.973	0.936	0.816	2.571	2.345	2.527	BP:developmental process;BP:multicellular organismal process;BP:reproductive process;BP:anatomical structure development;BP:developmental process involved in reproduction;BP:embryo development ending in seed dormancy;BP:biological_process;BP:embryo development;BP:multicellular organism development;	GO:0032502;GO:0032501;GO:0022414;GO:0048856;GO:0003006;GO:0009793;GO:0008150;GO:0009790;GO:0007275	------	------	------	------	ENOG410ZQIQ;ENOG410YTH0	S:Function unknown;	PF03760.16	LEA_1	Late embryogenesis abundant	cytoplasmic	2	16	9.3	High
Q40140	Aspartic protease OS=Solanum lycopersicum OX=4081 PE=2 SV=1	2.46217	1.29993	1.159e-05	up	yes	2.408	0.978	0.969	1.069	0.896	2.423	2.429	2.371	BP:nitrogen compound metabolic process;BP:organic substance catabolic process;BP:organic substance metabolic process;BP:proteolysis;BP:lipid metabolic process;BP:biological_process;BP:protein catabolic process;BP:metabolic process;BP:catabolic process;BP:macromolecule catabolic process;BP:primary metabolic process;BP:organonitrogen compound metabolic process;BP:organonitrogen compound catabolic p…	GO:0006807;GO:1901575;GO:0071704;GO:0006508;GO:0006629;GO:0008150;GO:0030163;GO:0008152;GO:0009056;GO:0009057;GO:0044238;GO:1901564;GO:1901565;GO:0019538;GO:0043170;GO:0004175;GO:0003674;GO:0008233;GO:0070001;GO:0016787;GO:0140096;GO:0003824;GO:0070011;GO:0004190	K08245	E3.4.23.40;E3.4.23.40;E3.4.23.40;E3.4.23.40;E3.4.23.40	------	------	ENOG410XNV7	Y:Nuclear structure	PF00026.24;PF14543.7;PF03489.18;PF05184.16	Asp;TAXi_N;SapB_2;SapB_1	Eukaryotic aspartyl protease;Xylanase inhibitor N-terminal;Saposin-like type B, region 2;Saposin-like type B, region 1	vacuolar	16	39	55.1	High
A0A3Q7HNQ6	PHD-type domain-containing protein OS=Solanum lycopersicum OX=4081 GN=543925 PE=3 SV=1	2.27176	1.18381	9.804e-05	up	yes	2.349	1.034	1.118	1.025	0.958	2.455	2.216	2.375	BP:regulation of primary metabolic process;BP:regulation of metabolic process;BP:regulation of cellular biosynthetic process;BP:regulation of cellular metabolic process;BP:regulation of biological process;BP:regulation of cellular macromolecule biosynthetic process;BP:regulation of nucleobase-containing compound metabolic process;BP:biological regulation;BP:regulation of gene expression;BP:regula…	GO:0080090;GO:0019222;GO:0031326;GO:0031323;GO:0050789;GO:2000112;GO:0019219;GO:0065007;GO:0010468;GO:0060255;GO:0009889;GO:1903506;GO:0050794;GO:0008150;GO:0051171;GO:2001141;GO:0051252;GO:0006355;GO:0010556;GO:0042393;GO:0003674;GO:0005488;GO:0043169;GO:0043167;GO:0046872;GO:0005515	------	------	------	------	ENOG410YG6P;ENOG410YBB5	O:Posttranslational modification, protein turnover, chaperones;S:Function unknown	PF12165.9;PF00628.30	Alfin;PHD	Alfin;PHD-finger	cytoplasmic	1	3	27.8	High
Q9LEG5	Allene-oxide cyclase OS=Solanum lycopersicum OX=4081 GN=aoc PE=2 SV=1	2.62751	1.3937	4.323e-05	up	yes	2.447	0.9313	1.017	0.937	0.84	2.566	2.376	2.398	BP:carboxylic acid metabolic process;BP:jasmonic acid metabolic process;BP:jasmonic acid biosynthetic process;BP:small molecule metabolic process;BP:small molecule biosynthetic process;BP:monocarboxylic acid biosynthetic process;BP:organic substance biosynthetic process;BP:organic substance metabolic process;BP:cellular process;BP:monocarboxylic acid metabolic process;BP:biosynthetic process;BP:b…	GO:0019752;GO:0009694;GO:0009695;GO:0044281;GO:0044283;GO:0072330;GO:1901576;GO:0071704;GO:0009987;GO:0032787;GO:0009058;GO:0008150;GO:0008152;GO:0043436;GO:0006082;GO:0044249;GO:0016053;GO:0044237;GO:0046394;GO:0003674;GO:0016860;GO:0046423;GO:0003824;GO:0016853;GO:0009975	K10525	AOC	sly01100;sly00592;sly01110	Metabolic pathways;alpha-Linolenic acid metabolism;Biosynthesis of secondary metabolites	ENOG4111X07	S:Function unknown	PF06351.12	Allene_ox_cyc	Allene oxide cyclase	chloroplast	6	30	26.5	High
A0A3Q7HI94	Nucleoside diphosphate kinase OS=Solanum lycopersicum OX=4081 PE=3 SV=1	1.7598	0.815415	0.0003191	up	yes	2.154	1.224	1.127	1.239	1.307	2.154	2.049	2.26	BP:pyrimidine ribonucleotide metabolic process;BP:nucleotide biosynthetic process;BP:small molecule metabolic process;BP:small molecule biosynthetic process;BP:organic cyclic compound biosynthetic process;BP:organic cyclic compound metabolic process;BP:purine ribonucleoside triphosphate biosynthetic process;BP:purine ribonucleoside triphosphate metabolic process;BP:GTP metabolic process;BP:ribonu…	GO:0009218;GO:0009165;GO:0044281;GO:0044283;GO:1901362;GO:1901360;GO:0009206;GO:0009205;GO:0046039;GO:0009201;GO:0046036;GO:0009209;GO:0009208;GO:0046129;GO:0046128;GO:0042455;GO:0046483;GO:1901564;GO:1901566;GO:0006163;GO:0006164;GO:0019637;GO:0019438;GO:1901070;GO:0009163;GO:0009148;GO:0009141;GO:0009142;GO:0009144;GO:0009145;GO:0009147;GO:0006807;GO:1901576;GO:1901068;GO:0018130;GO:0006139;GO:…	K00940	ndk, NME;ndk, NME;ndk, NME;ndk, NME;ndk, NME	sly00230;sly04016;sly01100;sly00240;sly01110	Purine metabolism;MAPK signaling pathway - plant;Metabolic pathways;Pyrimidine metabolism;Biosynthesis of secondary metabolites	COG0105	F:Nucleotide transport and metabolism	PF00334.20	NDK	Nucleoside diphosphate kinase	chloroplast	1	16	34	High
A0A3Q7H8R6	Lysine ketoglutarate reductase OS=Solanum lycopersicum OX=4081 GN=101261722 PE=4 SV=1	1.79884	0.847064	0.0003095	up	yes	2.164	1.203	1.336	1.114	1.16	2.165	2.245	2.082	CC:cytoplasm;CC:integral component of membrane;CC:cellular_component;CC:cellular anatomical entity;CC:intrinsic component of membrane;MF:catalytic activity;MF:molecular_function;MF:oxidoreductase activity;	GO:0005737;GO:0016021;GO:0005575;GO:0110165;GO:0031224;GO:0003824;GO:0003674;GO:0016491	K14157	AASS	sly01100;sly00310;sly01110	Metabolic pathways;Lysine degradation;Biosynthesis of secondary metabolites	COG1748	E:Amino acid transport and metabolism	PF16653.6;PF05222.16;PF04455.13;PF03435.19;PF01262.22	Sacchrp_dh_C;AlaDh_PNT_N;Saccharop_dh_N;Sacchrp_dh_NADP;AlaDh_PNT_C	Saccharopine dehydrogenase C-terminal domain;Alanine dehydrogenase/PNT, N-terminal domain;LOR/SDH bifunctional enzyme conserved region;Saccharopine dehydrogenase NADP binding domain;Alanine dehydrogenase/PNT, C-terminal domain	peroxisomal	4	5	115.4	High
A0A3Q7FNU1	Sucrose synthase OS=Solanum lycopersicum OX=4081 PE=3 SV=1	2.44524	1.28998	6.737e-06	up	yes	2.389	0.977	1.01	0.922	0.999	2.347	2.462	2.357	BP:oligosaccharide metabolic process;BP:cellular carbohydrate metabolic process;BP:disaccharide metabolic process;BP:sucrose metabolic process;BP:organic substance metabolic process;BP:cellular process;BP:biological_process;BP:metabolic process;BP:primary metabolic process;BP:carbohydrate metabolic process;BP:cellular metabolic process;CC:intrinsic component of membrane;CC:integral component of m…	GO:0009311;GO:0044262;GO:0005984;GO:0005985;GO:0071704;GO:0009987;GO:0008150;GO:0008152;GO:0044238;GO:0005975;GO:0044237;GO:0031224;GO:0016021;GO:0110165;GO:0005575;GO:0016157;GO:0003674;GO:0046527;GO:0016740;GO:0035251;GO:0003824;GO:0008194;GO:0016757;GO:0016758	K00695	E2.4.1.13;E2.4.1.13;E2.4.1.13;E2.4.1.13;E2.4.1.13	sly00500;sly01100;sly01110	Starch and sucrose metabolism;Metabolic pathways;Biosynthesis of secondary metabolites	COG0438	U:Intracellular trafficking, secretion, and vesicular transport	PF00862.20;PF00534.21;PF13692.7	Sucrose_synth;Glycos_transf_1;Glyco_trans_1_4	Sucrose synthase;Glycosyl transferases group 1;Glycosyl transferases group 1	cytoplasmic	12	20	100.8	High
A0A3Q7JEU4	Glucosidase 2 subunit beta OS=Solanum lycopersicum OX=4081 GN=101257751 PE=4 SV=1	2.07777	1.05503	0.000617	up	yes	2.271	1.093	1.33	1	0.948	2.24	2.278	2.295	BP:nitrogen compound metabolic process;BP:defense response to bacterium;BP:glycoprotein metabolic process;BP:response to external biotic stimulus;BP:response to bacterium;BP:interspecies interaction between organisms;BP:organic substance metabolic process;BP:cellular process;BP:cellular macromolecule metabolic process;BP:defense response;BP:response to stress;BP:defense response to other organism…	GO:0006807;GO:0042742;GO:0009100;GO:0043207;GO:0009617;GO:0044419;GO:0071704;GO:0009987;GO:0044260;GO:0006952;GO:0006950;GO:0098542;GO:0008152;GO:1901564;GO:0051707;GO:0044238;GO:0009607;GO:0009605;GO:0006491;GO:0019538;GO:0050896;GO:0044237;GO:0043170;GO:0008150;GO:1901135;GO:0005783;GO:0043229;GO:0043226;GO:0043227;GO:0110165;GO:0043231;GO:0005575	K08288	PRKCSH;PRKCSH	sly04141	Protein processing in endoplasmic reticulum	ENOG410XPE3	O:Posttranslational modification, protein turnover, chaperones	PF12999.8;PF13015.7;PF07915.14	PRKCSH-like;PRKCSH_1;PRKCSH	Glucosidase II beta subunit-like;Glucosidase II beta subunit-like protein;Glucosidase II beta subunit-like protein	ER	4	7	72.9	High
A0A3Q7IZK1	Metallophos domain-containing protein OS=Solanum lycopersicum OX=4081 GN=101259706 PE=4 SV=1	2.09476	1.06678	4.65e-05	up	yes	2.277	1.087	1.034	1.041	1.186	2.207	2.342	2.282	MF:hydrolase activity;MF:molecular_function;MF:hydrolase activity, acting on ester bonds;MF:catalytic activity;	GO:0016787;GO:0003674;GO:0016788;GO:0003824	------	------	------	------	COG1409	S:Function unknown	PF00149.29	Metallophos	Calcineurin-like phosphoesterase	Golgi apparatus	3	12	43.1	High
A0A3Q7IMI8	Uncharacterized protein OS=Solanum lycopersicum OX=4081 PE=3 SV=1	1.9184	0.939906	7.347e-06	up	yes	2.21	1.152	1.116	1.128	1.213	2.235	2.219	2.176	MF:anion binding;MF:flavin adenine dinucleotide binding;MF:organic cyclic compound binding;MF:oxidoreductase activity, acting on the CH-CH group of donors;MF:nucleotide binding;MF:small molecule binding;MF:catalytic activity;MF:molecular_function;MF:binding;MF:acyl-CoA dehydrogenase activity;MF:ion binding;MF:heterocyclic compound binding;MF:nucleoside phosphate binding;MF:oxidoreductase activity;	GO:0043168;GO:0050660;GO:0097159;GO:0016627;GO:0000166;GO:0036094;GO:0003824;GO:0003674;GO:0005488;GO:0003995;GO:0043167;GO:1901363;GO:1901265;GO:0016491	K00253;K00232	E1.3.3.6, ACOX1, ACOX3;E1.3.3.6, ACOX1, ACOX3;IVD, ivd;IVD, ivd;E1.3.3.6, ACOX1, ACOX3	sly00640;sly00410;sly01212;sly01200;sly00592;sly00280;sly01040;sly00071;sly01100;sly04146;sly01110	Propanoate metabolism;beta-Alanine metabolism;Fatty acid metabolism;Carbon metabolism;alpha-Linolenic acid metabolism;Valine, leucine and isoleucine degradation;Biosynthesis of unsaturated fatty acids;Fatty acid degradation;Metabolic pathways;Peroxisome;Biosynthesis of secondary metabolites	COG1960	S:Function unknown	PF02770.20;PF00441.25;PF02771.17	Acyl-CoA_dh_M;Acyl-CoA_dh_1;Acyl-CoA_dh_N	Acyl-CoA dehydrogenase, middle domain;Acyl-CoA dehydrogenase, C-terminal domain;Acyl-CoA dehydrogenase, N-terminal domain	peroxisomal	2	18	47.1	High
A0A3Q7GY85	Aminotran_1_2 domain-containing protein OS=Solanum lycopersicum OX=4081 PE=4 SV=1	2.543	1.34653	4.638e-07	up	yes	2.41	0.9477	0.966	0.935	0.942	2.389	2.455	2.386	BP:biosynthetic process;BP:metabolic process;BP:biological_process;MF:anion binding;MF:L-alanin;MF:catalytic activity;MF:organic cyclic compound binding;MF:heterocyclic compound binding;MF:transferase activity;MF:vitamin binding;MF:vitamin B6 binding;MF:small molecule binding;MF:transaminase activity;MF:molecular_function;MF:pyridoxal phosphate binding;MF:alanine-oxo-acid transaminase activity;MF…	GO:0009058;GO:0008152;GO:0008150;GO:0043168;GO:0004021;GO:0003824;GO:0097159;GO:1901363;GO:0016740;GO:0019842;GO:0070279;GO:0036094;GO:0008483;GO:0003674;GO:0030170;GO:0047635;GO:0043167;GO:0016769;GO:0005488	K14272;K00814	GPT, ALT;GPT, ALT;GPT, ALT;GGAT;GGAT	sly01210;sly01200;sly00260;sly00710;sly00630;sly00250;sly01230;sly01100;sly00220;sly01110	2-Oxocarboxylic acid metabolism;Carbon metabolism;Glycine, serine and threonine metabolism;Carbon fixation in photosynthetic organisms;Glyoxylate and dicarboxylate metabolism;Alanine, aspartate and glutamate metabolism;Biosynthesis of amino acids;Metabolic pathways;Arginine biosynthesis;Biosynthesis of secondary metabolites	COG0436	E:Amino acid transport and metabolism	PF00155.22	Aminotran_1_2	Aminotransferase class I and II	chloroplast	11	29	55.8	High
Q8H6B5	Dihydrothymine dehydrogenase OS=Solanum lycopersicum OX=4081 GN=PYD1A PE=2 SV=1	2.48881	1.31546	7.932e-06	up	yes	2.391	0.9607	1.035	0.913	0.934	2.433	2.331	2.408	BP:cellular catabolic process;BP:pyrimidine-containing compound catabolic process;BP:cellular nitrogen compound metabolic process;BP:nitrogen compound metabolic process;BP:nucleobase catabolic process;BP:uracil catabolic process;BP:nucleobase-containing compound metabolic process;BP:pyrimidine nucleobase catabolic process;BP:pyrimidine nucleobase metabolic process;BP:organic substance metabolic p…	GO:0044248;GO:0072529;GO:0034641;GO:0006807;GO:0046113;GO:0006212;GO:0006139;GO:0006208;GO:0006206;GO:0071704;GO:1901360;GO:0072527;GO:0019860;GO:0044270;GO:1901361;GO:0009987;GO:0006725;GO:1901575;GO:0008150;GO:0008152;GO:0046700;GO:0009056;GO:0055086;GO:0044238;GO:1901564;GO:1901565;GO:0009112;GO:0006210;GO:0044237;GO:0046483;GO:0019859;GO:0044281;GO:0005737;GO:0110165;GO:0005575;GO:0003674;GO:…	K00207	DPYD;DPYD	sly00770;sly01100;sly00240;sly00410	Pantothenate and CoA biosynthesis;Metabolic pathways;Pyrimidine metabolism;beta-Alanine metabolism	COG0167	M:Cell wall/membrane/envelope biogenesis	PF01180.22	DHO_dh	Dihydroorotate dehydrogenase	cytoplasmic	7	19	47	High
A0A3Q7FC02	Glucose-6-phosphate 1-dehydrogenase OS=Solanum lycopersicum OX=4081 PE=3 SV=1	2.31944	1.21378	4.329e-06	up	yes	2.338	1.008	1.03	1.02	0.975	2.383	2.361	2.269	BP:NADP metabolic process;BP:monosaccharide metabolic process;BP:pentose-phosphate shunt;BP:generation of precursor metabolites and energy;BP:organic substance metabolic process;BP:NADPH regeneration;BP:cellular process;BP:hexose metabolic process;BP:glucose 6-phosphate metabolic process;BP:metabolic process;BP:carbohydrate metabolic process;BP:oxidation-reduction process;BP:primary metabolic pro…	GO:0006739;GO:0005996;GO:0006098;GO:0006091;GO:0071704;GO:0006740;GO:0009987;GO:0019318;GO:0051156;GO:0008152;GO:0005975;GO:0055114;GO:0044238;GO:1901135;GO:0044237;GO:0006796;GO:0006793;GO:0019637;GO:0008150;GO:0006006;GO:0044281;GO:0005737;GO:0110165;GO:0005575;GO:0003674;GO:0005488;GO:1901363;GO:1901265;GO:0016491;GO:0050661;GO:0004345;GO:0000166;GO:0036094;GO:0003824;GO:0016614;GO:0016616;GO:…	K00036	G6PD, zwf;G6PD, zwf;G6PD, zwf;G6PD, zwf	sly00030;sly01110;sly01100;sly00480;sly01200	Pentose phosphate pathway;Biosynthesis of secondary metabolites;Metabolic pathways;Glutathione metabolism;Carbon metabolism	COG0364	G:Carbohydrate transport and metabolism	PF02781.17;PF00479.23	G6PD_C;G6PD_N	Glucose-6-phosphate dehydrogenase, C-terminal domain;Glucose-6-phosphate dehydrogenase, NAD binding domain	chloroplast	13	35	60	High
A0A3Q7ETE4	Purple acid phosphatase OS=Solanum lycopersicum OX=4081 PE=3 SV=1	2.25609	1.17382	8.821e-07	up	yes	2.317	1.027	1.039	1.035	1.008	2.298	2.363	2.289	MF:cation binding;MF:phosphatase activity;MF:hydrolase activity;MF:hydrolase activity, acting on ester bonds;MF:ion binding;MF:phosphoric ester hydrolase activity;MF:catalytic activity;MF:molecular_function;MF:binding;MF:metal ion binding;MF:acid phosphatase activity;	GO:0043169;GO:0016791;GO:0016787;GO:0016788;GO:0043167;GO:0042578;GO:0003824;GO:0003674;GO:0005488;GO:0046872;GO:0003993	K22390	ACP7;ACP7;ACP7;ACP7;ACP7	------	------	COG1409	H:Coenzyme transport and metabolism	PF00149.29;PF16656.6;PF14008.7	Metallophos;Pur_ac_phosph_N;Metallophos_C	Calcineurin-like phosphoesterase;Purple acid Phosphatase, N-terminal domain;Iron/zinc purple acid phosphatase-like protein C	extracellular	4	7	102.2	High
A0A3Q7IKM0	Uncharacterized protein OS=Solanum lycopersicum OX=4081 GN=101244100 PE=4 SV=1	2.25926	1.17585	7.945e-06	up	yes	2.318	1.026	1.047	1.068	0.964	2.279	2.298	2.378	------	------	------	------	------	------	ENOG410Z451	S:Function unknown	------	------	------	mitochondrial	3	9	45.7	High
A0A3Q7IK89	Uncharacterized protein OS=Solanum lycopersicum OX=4081 PE=3 SV=1	2.29035	1.19557	1.673e-06	up	yes	2.327	1.016	1.047	1.033	0.969	2.35	2.291	2.34	MF:transferase activity, transferring hexosyl groups;MF:transferase activity;MF:molecular_function;MF:transferase activity, transferring glycosyl groups;MF:catalytic activity;	GO:0016758;GO:0016740;GO:0003674;GO:0016757;GO:0003824	K13495	CISZOG;CISZOG;CISZOG;CISZOG;CISZOG	sly00908	Zeatin biosynthesis	COG1819	S:Function unknown	PF00201.19	UDPGT	UDP-glucoronosyl and UDP-glucosyl transferase	extracellular	2	4	102.2	High
A0A3Q7HDP5	Uncharacterized protein OS=Solanum lycopersicum OX=4081 GN=101258673 PE=3 SV=1	2.13774	1.09608	4.824e-06	up	yes	2.266	1.06	1.018	1.124	1.037	2.269	2.292	2.238	BP:organic substance metabolic process;BP:lipid metabolic process;BP:primary metabolic process;BP:biological_process;BP:metabolic process;MF:hydrolase activity;MF:endopeptidase activity;MF:catalytic activity, acting on a protein;MF:aspartic-type peptidase activity;MF:catalytic activity;MF:peptidase activity, acting on L-amino acid peptides;MF:aspartic-type endopeptidase activity;MF:molecular_func…	GO:0071704;GO:0006629;GO:0044238;GO:0008150;GO:0008152;GO:0016787;GO:0004175;GO:0140096;GO:0070001;GO:0003824;GO:0070011;GO:0004190;GO:0003674;GO:0008233	K08245	E3.4.23.40;E3.4.23.40;E3.4.23.40;E3.4.23.40;E3.4.23.40	------	------	ENOG410XNV7	S:Function unknown	PF00026.24;PF14543.7;PF03489.18;PF05184.16	Asp;TAXi_N;SapB_2;SapB_1	Eukaryotic aspartyl protease;Xylanase inhibitor N-terminal;Saposin-like type B, region 2;Saposin-like type B, region 1	vacuolar	14	42	55.1	High
A0A3Q7FE00	Uncharacterized protein OS=Solanum lycopersicum OX=4081 PE=4 SV=1	2.1537	1.10682	8.652e-05	up	yes	2.27	1.054	1.009	1.189	0.963	2.322	2.273	2.216	BP:nitrogen compound metabolic process;BP:cellular protein metabolic process;BP:cellular macromolecule metabolic process;BP:peptidyl-amino acid modification;BP:organic substance metabolic process;BP:cellular process;BP:cellular protein modification process;BP:macromolecule modification;BP:protein modification process;BP:biological_process;BP:metabolic process;BP:peptidyl-glutamine modification;BP…	GO:0006807;GO:0044267;GO:0044260;GO:0018193;GO:0071704;GO:0009987;GO:0006464;GO:0043412;GO:0036211;GO:0008150;GO:0008152;GO:0018199;GO:0044238;GO:1901564;GO:0019538;GO:0017186;GO:0044237;GO:0043170;GO:0003674;GO:0016603;GO:0016740;GO:0016746;GO:0140096;GO:0003824;GO:0016755	K22757	QCT, qpcT;QCT, qpcT	------	------	COG3823	O:Posttranslational modification, protein turnover, chaperones	PF05096.13	Glu_cyclase_2	Glutamine cyclotransferase	ER	4	17	34.1	High
A0A3Q7FG97	Carboxypeptidase OS=Solanum lycopersicum OX=4081 PE=3 SV=1	2.99146	1.58085	4.444e-05	up	yes	2.488	0.8317	0.767	0.815	0.913	2.588	2.535	2.34	BP:nitrogen compound metabolic process;BP:signal transduction;BP:steroid hormone mediated signaling pathway;BP:regulation of biological process;BP:hormone-mediated signaling pathway;BP:organic substance metabolic process;BP:biological regulation;BP:proteolysis;BP:primary metabolic process;BP:cellular process;BP:regulation of cellular process;BP:biological_process;BP:metabolic process;BP:brassinos…	GO:0006807;GO:0007165;GO:0043401;GO:0050789;GO:0009755;GO:0071704;GO:0065007;GO:0006508;GO:0044238;GO:0009987;GO:0050794;GO:0008150;GO:0008152;GO:0009742;GO:0051603;GO:1901564;GO:0019538;GO:0043170;GO:0005615;GO:0110165;GO:0005575;GO:0008238;GO:0003674;GO:0008233;GO:0008236;GO:0016825;GO:0004180;GO:0004185;GO:0016787;GO:0140096;GO:0003824;GO:0070008;GO:0017171;GO:0070011	K16297	SCPL-II;SCPL-II;SCPL-II;SCPL-II;SCPL-II	------	------	COG2939	O:Posttranslational modification, protein turnover, chaperones	PF00450.23	Peptidase_S10	Serine carboxypeptidase	vacuolar	2	4	53.7	High
A0A3Q7GXZ7	Beta-galactosidase OS=Solanum lycopersicum OX=4081 PE=3 SV=1	2.18121	1.12513	1.139e-06	up	yes	2.275	1.043	1.02	1.071	1.037	2.27	2.241	2.313	BP:primary metabolic process;BP:carbohydrate metabolic process;BP:organic substance metabolic process;BP:biological_process;BP:metabolic process;CC:intracellular membrane-bounded organelle;CC:vacuole;CC:cellular_component;CC:intracellular organelle;CC:membrane-bounded organelle;CC:organelle;CC:cellular anatomical entity;MF:galactosidase activity;MF:hydrolase activity;MF:catalytic activity;MF:mole…	GO:0044238;GO:0005975;GO:0071704;GO:0008150;GO:0008152;GO:0043231;GO:0005773;GO:0005575;GO:0043229;GO:0043227;GO:0043226;GO:0110165;GO:0015925;GO:0016787;GO:0003824;GO:0003674;GO:0016798;GO:0004553;GO:0004565	K12309	GLB1, ELNR1	sly00511;sly01100;sly00052;sly00604;sly00531;sly00600	Other glycan degradation;Metabolic pathways;Galactose metabolism;Glycosphingolipid biosynthesis - ganglio series;Glycosaminoglycan degradation;Sphingolipid metabolism	COG1874	E:Amino acid transport and metabolism	PF01301.20;PF13364.7	Glyco_hydro_35;BetaGal_dom4_5	Glycosyl hydrolases family 35;Beta-galactosidase jelly roll domain	cytoplasmic	3	12	54.9	High
A0A3Q7FMF2	Uncharacterized protein OS=Solanum lycopersicum OX=4081 PE=3 SV=1	2.68209	1.42336	7.764e-05	up	yes	2.412	0.8993	0.785	0.915	0.998	2.46	2.497	2.28	CC:cellular_component;CC:integral component of membrane;CC:cellular anatomical entity;CC:intrinsic component of membrane;	GO:0005575;GO:0016021;GO:0110165;GO:0031224	------	------	------	------	ENOG410ZITE	S:Function unknown	PF05978.17;PF07690.17	UNC-93;MFS_1	Ion channel regulatory protein UNC-93;Major Facilitator Superfamily	Golgi apparatus	1	1	51.2	Medium
A0A3Q7HY80	Uncharacterized protein OS=Solanum lycopersicum OX=4081 PE=3 SV=1	2.59481	1.37563	2.37e-07	up	yes	2.388	0.9203	0.925	0.922	0.914	2.399	2.416	2.348	CC:organelle;CC:intracellular organelle;CC:non-membrane-bounded organelle;CC:cytoplasm;CC:cytoskeleton;CC:intracellular non-membrane-bounded organelle;CC:cellular_component;CC:cellular anatomical entity;MF:purine ribonucleoside triphosphate binding;MF:molecular_function;MF:binding;MF:ion binding;MF:heterocyclic compound binding;MF:nucleoside phosphate binding;MF:nucleotide binding;MF:purine nucle…	GO:0043226;GO:0043229;GO:0043228;GO:0005737;GO:0005856;GO:0043232;GO:0005575;GO:0110165;GO:0035639;GO:0003674;GO:0005488;GO:0043167;GO:1901363;GO:1901265;GO:0000166;GO:0017076;GO:0005524;GO:0036094;GO:0030554;GO:0097367;GO:0097159;GO:0043168;GO:0032559;GO:0032555;GO:0032553	K10355	ACTF;ACTF;ACTF;ACTF	------	------	COG5277	J:Translation, ribosomal structure and biogenesis	PF00022.20	Actin	Actin	cytoplasmic	1	23	18.2	High
Q84XW6	V-ATPase 69 kDa subunit OS=Solanum lycopersicum OX=4081 PE=2 SV=1	2.18497	1.12761	1.194e-05	up	yes	2.268	1.038	1.036	1.098	0.981	2.288	2.206	2.31	BP:multicellular organism development;BP:cellular component organization or biogenesis;BP:gametophyte development;BP:pollen development;BP:cellular component organization;BP:developmental process;BP:organelle organization;BP:multicellular organismal process;BP:ATP metabolic process;BP:cellular process;BP:biological_process;BP:metabolic process;BP:Golgi organization;BP:anatomical structure develop…	GO:0007275;GO:0071840;GO:0048229;GO:0009555;GO:0016043;GO:0032502;GO:0006996;GO:0032501;GO:0046034;GO:0009987;GO:0008150;GO:0008152;GO:0007030;GO:0048856;GO:0000325;GO:0005911;GO:0031975;GO:0043229;GO:0070161;GO:0005774;GO:0043227;GO:0009941;GO:0031090;GO:0098796;GO:0005773;GO:0098805;GO:0016020;GO:0043226;GO:0033180;GO:0030054;GO:0110165;GO:0005794;GO:0098588;GO:0033178;GO:0031967;GO:0030312;GO:…	K02133;K02145	ATPeV1A, ATP6A;ATPeV1A, ATP6A;ATPeF1B, ATP5B, ATP2;ATPeF1B, ATP5B, ATP2;ATPeF1B, ATP5B, ATP2	sly00190;sly01100;sly04145	Oxidative phosphorylation;Metabolic pathways;Phagosome	COG1155	C:Energy production and conversion	PF00006.26;PF16886.6;PF02874.24	ATP-synt_ab;ATP-synt_ab_Xtn;ATP-synt_ab_N	ATP synthase alpha/beta family, nucleotide-binding domain;ATPsynthase alpha/beta subunit N-term extension;ATP synthase alpha/beta family, beta-barrel domain	chloroplast	2	74	68.5	High
A0A3Q7GES5	Uncharacterized protein OS=Solanum lycopersicum OX=4081 PE=3 SV=1	2.15215	1.10578	1.604e-05	up	yes	2.249	1.045	0.983	1.071	1.08	2.195	2.231	2.322	MF:cation binding;MF:copper ion binding;MF:transition metal ion binding;MF:ion binding;MF:catalytic activity;MF:molecular_function;MF:binding;MF:metal ion binding;MF:oxidoreductase activity;	GO:0043169;GO:0005507;GO:0046914;GO:0043167;GO:0003824;GO:0003674;GO:0005488;GO:0046872;GO:0016491	------	------	------	------	COG2132	Q:Secondary metabolites biosynthesis, transport and catabolism	PF11805.9;PF07732.16	DUF3326;Cu-oxidase_3	Protein of unknown function;Multicopper oxidase	extracellular	3	5	107	High
A0A3Q7EHY3	Pyruvate, phosphate dikinase OS=Solanum lycopersicum OX=4081 GN=101267346 PE=3 SV=1	2.87193	1.52202	2.588e-05	up	yes	2.442	0.8503	0.896	0.898	0.757	2.55	2.364	2.411	BP:carboxylic acid metabolic process;BP:pyruvate metabolic process;BP:organic substance metabolic process;BP:cellular process;BP:monocarboxylic acid metabolic process;BP:biological_process;BP:metabolic process;BP:oxoacid metabolic process;BP:organic acid metabolic process;BP:cellular metabolic process;BP:small molecule metabolic process;MF:purine ribonucleoside triphosphate binding;MF:molecular_f…	GO:0019752;GO:0006090;GO:0071704;GO:0009987;GO:0032787;GO:0008150;GO:0008152;GO:0043436;GO:0006082;GO:0044237;GO:0044281;GO:0035639;GO:0003674;GO:0005488;GO:1901363;GO:1901265;GO:0043168;GO:0043169;GO:0043167;GO:0016740;GO:0017076;GO:0046872;GO:0005524;GO:0016301;GO:0016781;GO:0000166;GO:0036094;GO:0003824;GO:0050242;GO:0030554;GO:0097367;GO:0016772;GO:0032559;GO:0097159;GO:0032555;GO:0032553	K01006	ppdK	sly00620;sly01100;sly00710;sly01200	Pyruvate metabolism;Metabolic pathways;Carbon fixation in photosynthetic organisms;Carbon metabolism	COG0574	G:Carbohydrate transport and metabolism	PF02896.19;PF01326.20;PF00391.24	PEP-utilizers_C;PPDK_N;PEP-utilizers	PEP-utilising enzyme, PEP-binding domain;Pyruvate phosphate dikinase, AMP/ATP-binding domain;PEP-utilising enzyme, mobile domain	cytoplasmic	28	38	105.8	High
A0A3Q7H6Y1	Uncharacterized protein OS=Solanum lycopersicum OX=4081 GN=101264531 PE=3 SV=1	2.26165	1.17737	1.912e-05	up	yes	2.282	1.009	0.987	1.013	1.026	2.382	2.203	2.261	MF:ribonuclease T2 activity;MF:hydrolase activity;MF:catalytic activity, acting on RNA;MF:nucleic acid binding;MF:nuclease activity;MF:endonuclease activity;MF:ribonuclease activity;MF:endoribonuclease activity;MF:hydrolase activity, acting on ester bonds;MF:endoribonuclease activity, producing 3'-phosphomonoesters;MF:catalytic activity;MF:molecular_function;MF:RNA binding;MF:endonuclease activit…	GO:0033897;GO:0016787;GO:0140098;GO:0003676;GO:0004518;GO:0004519;GO:0004540;GO:0004521;GO:0016788;GO:0016892;GO:0003824;GO:0003674;GO:0003723;GO:0016894;GO:0097159;GO:1901363;GO:0005488	K01166	RNASET2	------	------	ENOG4111M7G	S:Function unknown	PF00445.19	Ribonuclease_T2	Ribonuclease T2 family	extracellular	4	26	27.1	High
P27056	Non-specific lipid-transfer protein 1 OS=Solanum lycopersicum OX=4081 GN=TSW12 PE=2 SV=1	2.58822	1.37196	0.0009833	up	yes	2.369	0.9153	1.166	0.92	0.66	2.204	2.432	2.47	BP:transport;BP:lipid transport;BP:organic substance transport;BP:biological_process;BP:establishment of localization;BP:localization;CC:membrane;CC:cellular_component;CC:cellular anatomical entity;MF:lipid binding;MF:molecular_function;MF:binding;	GO:0006810;GO:0006869;GO:0071702;GO:0008150;GO:0051234;GO:0051179;GO:0016020;GO:0005575;GO:0110165;GO:0008289;GO:0003674;GO:0005488	------	------	------	------	ENOG410YWBC	U:Intracellular trafficking, secretion, and vesicular transport	PF00234.23	Tryp_alpha_amyl	Protease inhibitor/seed storage/LTP family	ER	2	39	11.6	High
A0A3Q7GAT4	Uncharacterized protein OS=Solanum lycopersicum OX=4081 PE=3 SV=1	2.51311	1.32947	5.984e-06	up	yes	2.349	0.9347	0.954	0.994	0.856	2.336	2.385	2.327	BP:rRNA pseudouridine synthesis;BP:positive regulation of response to stimulus;BP:regulation of response to stimulus;BP:RNA modification;BP:signal transduction;BP:enzyme-directed rRNA pseudouridine synthesis;BP:organic cyclic compound metabolic process;BP:response to external biotic stimulus;BP:positive regulation of response to salt stress;BP:peptidyl-amino acid modification;BP:regulation of res…	GO:0031118;GO:0048584;GO:0048583;GO:0009451;GO:0007165;GO:0000455;GO:1901360;GO:0043207;GO:1901002;GO:0018193;GO:1901000;GO:0044419;GO:0048518;GO:0034470;GO:0050832;GO:1901564;GO:0051707;GO:0046483;GO:0009607;GO:0009605;GO:0019538;GO:0000154;GO:0018209;GO:0006807;GO:0034660;GO:0035556;GO:0050789;GO:0044267;GO:0044260;GO:0065007;GO:0006364;GO:0050794;GO:0006952;GO:0043412;GO:0036211;GO:0008150;GO:…	K06180;K13412	CPK;rluD;CPK;CPK;CPK	sly04626	Plant-pathogen interaction	ENOG410XRMJ;COG0564	I:Lipid transport and metabolism;J:Translation, ribosomal structure and biogenesis	PF00069.26;PF00036.33;PF07714.18;PF13499.7;PF00849.23;PF13405.7;PF13833.7;PF13202.7;PF01479.26;PF12763.8	Pkinase;EF-hand_1;PK_Tyr_Ser-Thr;EF-hand_7;PseudoU_synth_2;EF-hand_6;EF-hand_8;EF-hand_5;S4;EF-hand_4	Protein kinase domain;EF hand;Protein tyrosine and serine/threonine kinase;EF-hand domain pair;RNA pseudouridylate synthase;EF-hand domain;EF-hand domain pair;EF hand;S4 domain;Cytoskeletal-regulatory complex EF hand	cytoplasmic	7	10	113.2	High
A0A3Q7G0R7	Uncharacterized protein OS=Solanum lycopersicum OX=4081 PE=4 SV=1	3.38182	1.7578	0.0005112	up	yes	2.534	0.7493	0.873	0.761	0.614	2.248	2.79	2.564	BP:nucleic acid metabolic process;BP:cellular nitrogen compound metabolic process;BP:nitrogen compound metabolic process;BP:nucleobase-containing compound metabolic process;BP:cellular macromolecule metabolic process;BP:organic substance metabolic process;BP:organic cyclic compound metabolic process;BP:cellular process;BP:cellular aromatic compound metabolic process;BP:biological_process;BP:metab…	GO:0090304;GO:0034641;GO:0006807;GO:0006139;GO:0044260;GO:0071704;GO:1901360;GO:0009987;GO:0006725;GO:0008150;GO:0008152;GO:0046483;GO:0044238;GO:0044237;GO:0043170;GO:0015074;GO:0006259;GO:0031224;GO:0016021;GO:0110165;GO:0005575;GO:0035639;GO:0003674;GO:0008270;GO:0003676;GO:0000166;GO:1901363;GO:0043168;GO:0097367;GO:0043167;GO:0016740;GO:0004672;GO:0017076;GO:0046872;GO:0016301;GO:0043169;GO:…	------	------	------	------	------	------	PF07727.15	RVT_2	Reverse transcriptase	cytoplasmic	1	5	19.6	High
A0A3Q7GRY0	Glutathione transferase OS=Solanum lycopersicum OX=4081 PE=3 SV=1	2.19358	1.13329	0.0003105	up	yes	2.255	1.028	1.04	1.066	0.979	2.441	2.089	2.235	BP:cellular nitrogen compound metabolic process;BP:nitrogen compound metabolic process;BP:organic substance metabolic process;BP:glutathione metabolic process;BP:cellular process;BP:biological_process;BP:metabolic process;BP:organonitrogen compound metabolic process;BP:cellular modified amino acid metabolic process;BP:cellular amide metabolic process;BP:cellular metabolic process;BP:sulfur compou…	GO:0034641;GO:0006807;GO:0071704;GO:0006749;GO:0009987;GO:0008150;GO:0008152;GO:1901564;GO:0006575;GO:0043603;GO:0044237;GO:0006790;GO:0006518;GO:0005737;GO:0110165;GO:0005575;GO:1901681;GO:0003674;GO:0005488;GO:0004364;GO:0042277;GO:0043167;GO:0016765;GO:0016740;GO:1900750;GO:0043168;GO:0033218;GO:0003824;GO:0072341;GO:0043295	K00799	GST, gst;GST, gst;GST, gst;GST, gst;GST, gst	sly01100;sly00480	Metabolic pathways;Glutathione metabolism	COG0625	G:Carbohydrate transport and metabolism	PF02798.21;PF13417.7;PF00043.26;PF13409.7;PF13410.7;PF14497.7	GST_N;GST_N_3;GST_C;GST_N_2;GST_C_2;GST_C_3	Glutathione S-transferase, N-terminal domain;Glutathione S-transferase, N-terminal domain;Glutathione S-transferase, C-terminal domain;Glutathione S-transferase, N-terminal domain;Glutathione S-transferase, C-terminal domain;Glutathione S-transferase, C-terminal domain	cytoplasmic	11	37	45.7	High
A0A3Q7I8W9	Uncharacterized protein OS=Solanum lycopersicum OX=4081 PE=4 SV=1	1.61692	0.693248	0.03709	up	yes	2.026	1.253	0.943	1.066	1.75	2.041	2.036	2.001	------	------	------	------	------	------	------	------	PF07172.12	GRP	Glycine rich protein family	ER	3	43	12.2	High
A0A3Q7GBL5	Uncharacterized protein OS=Solanum lycopersicum OX=4081 PE=3 SV=1	2.08192	1.05792	1.401e-06	up	yes	2.211	1.062	1.048	1.096	1.043	2.244	2.179	2.209	BP:nitrogen compound metabolic process;BP:organic substance metabolic process;BP:proteolysis;BP:proteolysis involved in cellular protein catabolic process;BP:biological_process;BP:metabolic process;BP:primary metabolic process;BP:organonitrogen compound metabolic process;BP:protein metabolic process;BP:macromolecule metabolic process;CC:lytic vacuole;CC:intracellular organelle;CC:membrane-bounded…	GO:0006807;GO:0071704;GO:0006508;GO:0051603;GO:0008150;GO:0008152;GO:0044238;GO:1901564;GO:0019538;GO:0043170;GO:0000323;GO:0043229;GO:0043227;GO:0005764;GO:0005615;GO:0005773;GO:0043226;GO:0110165;GO:0043231;GO:0005575;GO:0004175;GO:0003674;GO:0008233;GO:0008234;GO:0070011;GO:0016787;GO:0140096;GO:0003824;GO:0004197	------	------	------	------	COG4870	O:Posttranslational modification, protein turnover, chaperones	PF00112.24;PF08246.13;PF00396.19	Peptidase_C1;Inhibitor_I29;Granulin	Papain family cysteine protease;Cathepsin propeptide inhibitor domain;Granulin	extracellular	9	30	48.1	High
A0A3Q7HFA9	Uncharacterized protein OS=Solanum lycopersicum OX=4081 GN=101257771 PE=4 SV=1	3.11455	1.63902	1.108e-05	up	yes	2.477	0.7953	0.869	0.752	0.765	2.419	2.576	2.435	BP:localization;BP:cellular process;BP:transport;BP:biological_process;BP:establishment of localization;BP:transmembrane transport;CC:intrinsic component of membrane;CC:integral component of membrane;CC:membrane;CC:cellular anatomical entity;CC:plasma membrane;CC:cellular_component;MF:purine ribonucleoside triphosphate binding;MF:molecular_function;MF:binding;MF:ATPase activity;MF:ATP binding;MF:…	GO:0051179;GO:0009987;GO:0006810;GO:0008150;GO:0051234;GO:0055085;GO:0031224;GO:0016021;GO:0016020;GO:0110165;GO:0005886;GO:0005575;GO:0035639;GO:0003674;GO:0005488;GO:0016887;GO:0005524;GO:0000166;GO:1901363;GO:0043168;GO:0042626;GO:0015399;GO:1901265;GO:0017076;GO:0016787;GO:0005215;GO:0017111;GO:0036094;GO:0003824;GO:0016818;GO:0030554;GO:0097367;GO:0097159;GO:0016817;GO:0043167;GO:0016462;GO:…	------	------	------	------	COG0842;COG1131	G:Carbohydrate transport and metabolism;	PF01061.25;PF19055.1;PF00005.28	ABC2_membrane;ABC2_membrane_7;ABC_tran	ABC-2 type transporter;ABC-2 type transporter;ABC transporter	cytoplasmic	1	1	59.6	High
A0A3Q7HIV8	GOLD domain-containing protein OS=Solanum lycopersicum OX=4081 PE=4 SV=1	1.71535	0.778505	0.000603	up	yes	2.067	1.205	1.074	1.215	1.326	2.075	2.148	1.979	BP:cellulose metabolic process;BP:cellulose biosynthetic process;BP:cellular biosynthetic process;BP:cellular macromolecule biosynthetic process;BP:organic substance biosynthetic process;BP:cellular polysaccharide biosynthetic process;BP:cellular polysaccharide metabolic process;BP:cellular carbohydrate metabolic process;BP:cellular macromolecule metabolic process;BP:organic substance metabolic p…	GO:0030243;GO:0030244;GO:0044249;GO:0034645;GO:1901576;GO:0033692;GO:0044264;GO:0044262;GO:0044260;GO:0071704;GO:0016051;GO:0016043;GO:0071554;GO:0071555;GO:0071840;GO:0006073;GO:0044042;GO:0009250;GO:0009987;GO:0000271;GO:0034637;GO:0009058;GO:0009059;GO:0008150;GO:0008152;GO:0051273;GO:0044238;GO:0005975;GO:0051274;GO:0005976;GO:0044237;GO:0043170;GO:0045229;GO:0031224;GO:0016021;GO:0110165;GO:…	------	------	------	------	ENOG410Y931	S:Function unknown	PF03552.15;PF01105.25	Cellulose_synt;EMP24_GP25L	Cellulose synthase;emp24/gp25L/p24 family/GOLD	peroxisomal	4	4	116.9	High
A0A3Q7F8U6	Uncharacterized protein OS=Solanum lycopersicum OX=4081 GN=101255538 PE=4 SV=1	2.3625	1.24031	3.574e-05	up	yes	2.298	0.9727	1.009	0.994	0.915	2.388	2.318	2.187	BP:protein methylation;BP:peptidyl-lysine dimethylation;BP:regulation of primary metabolic process;BP:regulation of metabolic process;BP:peptidyl-lysine methylation;BP:histone H3-K9 modification;BP:regulation of cellular metabolic process;BP:nucleic acid metabolic process;BP:cellular nitrogen compound metabolic process;BP:nitrogen compound metabolic process;BP:chromatin assembly;BP:regulation of …	GO:0006479;GO:0018027;GO:0080090;GO:0019222;GO:0018022;GO:0061647;GO:0031323;GO:0090304;GO:0034641;GO:0006807;GO:0031497;GO:0044030;GO:0051567;GO:0018193;GO:0050789;GO:1901360;GO:0006306;GO:0006305;GO:0006304;GO:0044260;GO:0006325;GO:0070828;GO:0006346;GO:0016043;GO:0036123;GO:0071704;GO:0034968;GO:0016571;GO:0071840;GO:0060255;GO:0044267;GO:0032259;GO:0016570;GO:0022607;GO:0051052;GO:0006139;GO:…	------	------	------	------	ENOG410YHUE	S:Function unknown	PF05641.13	Agenet	Agenet domain	nuclear	1	4	38	Medium
A0A3Q7FHJ9	Cytochrome b5 heme-binding domain-containing protein OS=Solanum lycopersicum OX=4081 PE=4 SV=1	2.4644	1.30124	0.0003414	up	yes	2.319	0.941	0.845	1.125	0.853	2.291	2.199	2.468	CC:chloroplast thylakoid membrane;CC:endomembrane system;CC:integral component of membrane;CC:endoplasmic reticulum;CC:plastid thylakoid membrane;CC:membrane-bounded organelle;CC:photosynthetic membrane;CC:membrane;CC:cellular_component;CC:intracellular organelle;CC:intrinsic component of membrane;CC:nucleus;CC:thylakoid membrane;CC:organelle;CC:cellular anatomical entity;CC:intracellular membran…	GO:0009535;GO:0012505;GO:0016021;GO:0005783;GO:0055035;GO:0043227;GO:0034357;GO:0016020;GO:0005575;GO:0043229;GO:0031224;GO:0005634;GO:0042651;GO:0043226;GO:0110165;GO:0043231;GO:0019904;GO:0003674;GO:0005515;GO:0005488	K17278	PGRMC1_2;PGRMC1_2;PGRMC1_2;PGRMC1_2	------	------	ENOG4111UG0	S:Function unknown	PF00173.29	Cyt-b5	Cytochrome b5-like Heme/Steroid binding domain	plasma membrane	2	30	26	High
A0A3Q7GAG9	Uncharacterized protein OS=Solanum lycopersicum OX=4081 PE=3 SV=1	2.00092	1.00066	7.549e-05	up	yes	2.171	1.085	1.076	1.075	1.104	2.066	2.288	2.159	CC:cellular_component;CC:extracellular space;CC:cellular anatomical entity;	GO:0005575;GO:0005615;GO:0110165	K13963	SERPINB;SERPINB	------	------	COG4826	O:Posttranslational modification, protein turnover, chaperones	PF00079.21	Serpin	Serpin	extracellular	4	4	107.1	High
P05116	1-aminocyclopropane-1-carboxylate oxidase 1 OS=Solanum lycopersicum OX=4081 GN=ACO1 PE=2 SV=2	2.74675	1.45772	4.791e-05	up	yes	2.385	0.8683	0.965	0.823	0.817	2.28	2.504	2.372	BP:cellular biosynthetic process;BP:cellular alkene metabolic process;BP:ethylene metabolic process;BP:ethylene biosynthetic process;BP:developmental maturation;BP:developmental process involved in reproduction;BP:olefin metabolic process;BP:organic substance metabolic process;BP:olefin biosynthetic process;BP:developmental process;BP:organic substance biosynthetic process;BP:cellular process;BP:…	GO:0044249;GO:0043449;GO:0009692;GO:0009693;GO:0021700;GO:0003006;GO:1900673;GO:0071704;GO:1900674;GO:0032502;GO:1901576;GO:0009987;GO:0022414;GO:0009058;GO:0008150;GO:0008152;GO:0043450;GO:0071695;GO:0007568;GO:0009835;GO:0044237;GO:0016638;GO:0030246;GO:0003674;GO:0048029;GO:0016491;GO:0043168;GO:0031418;GO:0016641;GO:0043167;GO:0043169;GO:0046872;GO:0036094;GO:0051213;GO:0003824;GO:0043177;GO:…	K05933	E1.14.17.4;E1.14.17.4;E1.14.17.4;E1.14.17.4;E1.14.17.4	sly01100;sly00270;sly01110	Metabolic pathways;Cysteine and methionine metabolism;Biosynthesis of secondary metabolites	COG3491	O:Posttranslational modification, protein turnover, chaperones	PF03171.21;PF14226.7	2OG-FeII_Oxy;DIOX_N	2OG-F;non-haem dioxygenase in morphine synthesis N-terminal	cytoplasmic	5	42	35.8	High
A0A3Q7EHP2	Peptidase A1 domain-containing protein OS=Solanum lycopersicum OX=4081 GN=543853 PE=4 SV=1	2.05446	1.03876	3.722e-05	up	yes	2.188	1.065	1.078	1.104	1.014	2.283	2.117	2.163	BP:response to stimulus;BP:defense response;BP:response to stress;BP:biological_process;CC:apoplast;CC:cellular_component;CC:extracellular region;CC:cellular anatomical entity;MF:molecular_function;MF:endopeptidase activity;MF:aspartic-type peptidase activity;MF:hydrolase activity;MF:catalytic activity, acting on a protein;MF:peptidase activity, acting on L-amino acid peptides;MF:catalytic activi…	GO:0050896;GO:0006952;GO:0006950;GO:0008150;GO:0048046;GO:0005575;GO:0005576;GO:0110165;GO:0003674;GO:0004175;GO:0070001;GO:0016787;GO:0140096;GO:0070011;GO:0003824;GO:0004190;GO:0008233	------	------	------	------	ENOG410XNV7	J:Translation, ribosomal structure and biogenesis	PF14541.7;PF14543.7	TAXi_C;TAXi_N	Xylanase inhibitor C-terminal;Xylanase inhibitor N-terminal	extracellular	9	23	46.5	High
A0A3Q7JD91	MaoC-like domain-containing protein OS=Solanum lycopersicum OX=4081 PE=4 SV=1	2.02793	1.02001	0.0002365	up	yes	2.178	1.074	1.002	1.059	1.161	2.27	2.235	2.029	BP:lipid oxidation;BP:fatty acid metabolic process;BP:fatty acid beta-oxidation;BP:carboxylic acid metabolic process;BP:cellular catabolic process;BP:small molecule metabolic process;BP:small molecule catabolic process;BP:cellular lipid catabolic process;BP:organic substance catabolic process;BP:lipid modification;BP:lipid catabolic process;BP:organic substance metabolic process;BP:fatty acid bet…	GO:0034440;GO:0006631;GO:0006635;GO:0019752;GO:0044248;GO:0044281;GO:0044282;GO:0044242;GO:1901575;GO:0030258;GO:0016042;GO:0071704;GO:0033542;GO:0006629;GO:0009987;GO:0032787;GO:0008150;GO:0008152;GO:0072329;GO:0043436;GO:0019395;GO:0044255;GO:0009056;GO:0055114;GO:0044238;GO:0006082;GO:0009062;GO:0044237;GO:0046395;GO:0016054;GO:0042579;GO:0043229;GO:0043227;GO:0043226;GO:0005777;GO:0110165;GO:…	K19658	ECH2	------	------	COG2030	I:Lipid transport and metabolism	PF01575.20	MaoC_dehydratas	MaoC like domain	peroxisomal	3	10	35.6	High
A0A3Q7J1A5	Dihydrolipoyllysine-residue succinyltransferase OS=Solanum lycopersicum OX=4081 PE=3 SV=1	2.03265	1.02336	2.735e-06	up	yes	2.179	1.072	1.067	1.083	1.067	2.214	2.123	2.2	BP:metabolic process;BP:tricarboxylic acid cycle;BP:biological_process;BP:primary metabolic process;CC:oxidoreductase complex;CC:dihydrolipoyl dehydrogenase complex;CC:cellular_component;CC:catalytic complex;CC:transferase complex;CC:tricarboxylic acid cycle enzyme complex;CC:macromolecular complex;CC:oxoglutarate dehydrogenase complex;MF:molecular_function;MF:S-acyltransferase activity;MF:transf…	GO:0008152;GO:0006099;GO:0008150;GO:0044238;GO:1990204;GO:0045240;GO:0005575;GO:1902494;GO:1990234;GO:0045239;GO:0032991;GO:0045252;GO:0003674;GO:0016417;GO:0016740;GO:0016746;GO:0016747;GO:0004149;GO:0016748;GO:0140096;GO:0003824;GO:0016751	K09699;K00627;K00658	DLST, sucB;DLST, sucB;DLAT, aceF, pdhC;DLAT, aceF, pdhC;DBT, bkdB	sly00640;sly00280;sly01200;sly00010;sly00620;sly00020;sly00380;sly01100;sly00310;sly01110	Propanoate metabolism;Valine, leucine and isoleucine degradation;Carbon metabolism;Glycolysis / Gluconeogenesis;Pyruvate metabolism;Citrate cycl;Tryptophan metabolism;Metabolic pathways;Lysine degradation;Biosynthesis of secondary metabolites	COG0508	C:Energy production and conversion	PF00198.24;PF00364.23	2-oxoacid_dh;Biotin_lipoyl	2-oxoacid dehydrogenases acyltransferase;Biotin-requiring enzyme	mitochondrial	8	24	51.1	High
Q8RW36	Calcium-dependent protein kinase OS=Solanum lycopersicum OX=4081 GN=cpk1 PE=2 SV=1	2.1998	1.13737	2.94e-05	up	yes	2.235	1.016	0.967	1.004	1.078	2.274	2.291	2.141	BP:peptidyl-serine phosphorylation;BP:phosphorylation;BP:regulation of biological process;BP:nitrogen compound metabolic process;BP:intracellular signal transduction;BP:cellular protein metabolic process;BP:cellular macromolecule metabolic process;BP:protein autophosphorylation;BP:peptidyl-amino acid modification;BP:organic substance metabolic process;BP:biological regulation;BP:protein phosphory…	GO:0018105;GO:0016310;GO:0050789;GO:0006807;GO:0035556;GO:0044267;GO:0044260;GO:0046777;GO:0018193;GO:0071704;GO:0065007;GO:0006468;GO:0009987;GO:0006464;GO:0050794;GO:0043412;GO:0036211;GO:0008150;GO:0008152;GO:1901564;GO:0044238;GO:0018209;GO:0019538;GO:0044237;GO:0043170;GO:0006796;GO:0006793;GO:0007165;GO:0043229;GO:0043227;GO:0043226;GO:0005737;GO:0005634;GO:0110165;GO:0043231;GO:0005575;GO:…	K13412	CPK;CPK;CPK;CPK;CPK	sly04626	Plant-pathogen interaction	ENOG410XRMJ	O:Posttranslational modification, protein turnover, chaperones	PF00069.26;PF00036.33;PF07714.18;PF13499.7;PF13405.7;PF13833.7;PF13202.7;PF12763.8;PF10591.10	Pkinase;EF-hand_1;PK_Tyr_Ser-Thr;EF-hand_7;EF-hand_6;EF-hand_8;EF-hand_5;EF-hand_4;SPARC_Ca_bdg	Protein kinase domain;EF hand;Protein tyrosine and serine/threonine kinase;EF-hand domain pair;EF-hand domain;EF-hand domain pair;EF hand;Cytoskeletal-regulatory complex EF hand;Secreted protein acidic and rich in cysteine Ca binding region	cytoplasmic	3	14	63	High
A0A3Q7G1C2	Uncharacterized protein OS=Solanum lycopersicum OX=4081 GN=101245429 PE=3 SV=1	1.82609	0.868755	0.001759	up	yes	2.1	1.15	0.985	1.161	1.303	2.27	1.968	2.063	MF:hydrolase activity;MF:molecular_function;MF:hydrolase activity, acting on ester bonds;MF:catalytic activity;	GO:0016787;GO:0003674;GO:0016788;GO:0003824	------	------	------	------	ENOG411139P	S:Function unknown	PF00657.23	Lipase_GDSL	GDSL-like Lipase/Acylhydrolase	extracellular	6	22	40.1	High
A0A3Q7G3G7	Uncharacterized protein OS=Solanum lycopersicum OX=4081 PE=4 SV=1	2.22366	1.15293	0.00305	up	yes	2.237	1.006	1.121	0.859	1.039	1.929	2.538	2.244	BP:primary metabolic process;BP:nucleic acid metabolic process;BP:cellular nitrogen compound metabolic process;BP:nitrogen compound metabolic process;BP:organic cyclic compound metabolic process;BP:heterocycle metabolic process;BP:organic substance metabolic process;BP:nucleobase-containing compound metabolic process;BP:cellular aromatic compound metabolic process;BP:cellular process;BP:biologica…	GO:0044238;GO:0090304;GO:0034641;GO:0006807;GO:1901360;GO:0046483;GO:0071704;GO:0006139;GO:0006725;GO:0009987;GO:0008150;GO:0008152;GO:0016070;GO:0016071;GO:0044237;GO:0043170;GO:0006396;GO:0006397;GO:0005488;GO:0003674;GO:0008270;GO:0003676;GO:1901363;GO:0019787;GO:0043169;GO:0046914;GO:0004842;GO:0043167;GO:0016740;GO:0046872;GO:0140096;GO:0003824;GO:0061630;GO:0061659;GO:0097159	K10624	RBBP6;RBBP6;RBBP6	------	------	COG5222;ENOG410Y43V	S:Function unknown;	PF08783.12;PF13696.7	DWNN;zf-CCHC_2	DWNN domain;Zinc knuckle	nuclear	1	2	41.1	Medium
A0A3Q7HHX7	Dolichyl-diphosphooligosaccharide--protein glycosyltransferase subunit 1 OS=Solanum lycopersicum OX=4081 PE=3 SV=1	1.76857	0.822586	3.936e-05	up	yes	2.071	1.171	1.09	1.194	1.23	2.04	2.103	2.071	BP:peptidyl-asparagine modification;BP:nitrogen compound metabolic process;BP:cellular protein metabolic process;BP:protein glycosylation;BP:protein N-linked glycosylation;BP:peptidyl-amino acid modification;BP:organic substance metabolic process;BP:protein N-linked glycosylation via asparagine;BP:cellular process;BP:glycosylation;BP:cellular protein modification process;BP:macromolecule modifica…	GO:0018196;GO:0006807;GO:0044267;GO:0006486;GO:0006487;GO:0018193;GO:0071704;GO:0018279;GO:0009987;GO:0070085;GO:0006464;GO:0043412;GO:0043413;GO:0008150;GO:0008152;GO:0044238;GO:1901564;GO:0044260;GO:0019538;GO:0044237;GO:0043170;GO:0036211;GO:1990234;GO:0005789;GO:0031224;GO:0031090;GO:0005618;GO:0098805;GO:0016020;GO:0005774;GO:0110165;GO:1902494;GO:0098588;GO:0030312;GO:0005886;GO:0032991;GO:…	K12666	OST1, RPN1;OST1, RPN1	sly00510;sly04141;sly01100;sly00513	N-Glycan biosynthesis;Protein processing in endoplasmic reticulum;Metabolic pathways;Various types of N-glycan biosynthesis	ENOG410XQVZ	S:Function unknown	PF04597.15	Ribophorin_I	Ribophorin I	ER	8	22	55.2	High
A0A3Q7IYL7	AvrRpt-cleavage domain-containing protein OS=Solanum lycopersicum OX=4081 GN=101248708 PE=4 SV=1	2.14355	1.1	0.0009373	up	yes	2.21	1.031	1.104	1.111	0.877	2.352	1.992	2.285	------	------	K13456	RIN4;RIN4;RIN4;RIN4	sly04626	Plant-pathogen interaction	ENOG410YR29	S:Function unknown	PF05627.12	AvrRpt-cleavage	Cleavage site for pathogenic type III effector avirulence factor Avr	cytoplasmic	1	8	28.6	High
A0A3Q7FZA2	Fe2OG dioxygenase domain-containing protein OS=Solanum lycopersicum OX=4081 GN=101265426 PE=3 SV=1	2.40589	1.26657	2.041e-06	up	yes	2.288	0.951	0.979	0.962	0.912	2.272	2.338	2.255	MF:cation binding;MF:dioxygenase activity;MF:ion binding;MF:catalytic activity;MF:molecular_function;MF:binding;MF:metal ion binding;MF:oxidoreductase activity;	GO:0043169;GO:0051213;GO:0043167;GO:0003824;GO:0003674;GO:0005488;GO:0046872;GO:0016491	------	------	------	------	COG3491	O:Posttranslational modification, protein turnover, chaperones	PF03171.21;PF14226.7	2OG-FeII_Oxy;DIOX_N	2OG-F;non-haem dioxygenase in morphine synthesis N-terminal	peroxisomal	8	33	41.3	High
A0A3Q7F037	PHB domain-containing protein OS=Solanum lycopersicum OX=4081 PE=4 SV=1	1.73333	0.793549	0.0001085	up	yes	2.054	1.185	1.247	1.155	1.153	2.001	2.012	2.15	------	------	------	------	------	------	COG0330	S:Function unknown	PF01145.26	Band_7	SPFH domain / Band 7 family	nuclear	2	23	31.8	High
A0A3Q7J5A2	Phytocyanin domain-containing protein OS=Solanum lycopersicum OX=4081 PE=4 SV=1	2.08088	1.05719	6.086e-05	up	yes	2.187	1.051	1.079	1.116	0.959	2.265	2.114	2.182	CC:integral component of membrane;CC:cellular_component;CC:intrinsic component of membrane;CC:cellular anatomical entity;MF:catalytic activity;MF:molecular_function;MF:electron carrier activity;MF:oxidoreductase activity;	GO:0016021;GO:0005575;GO:0031224;GO:0110165;GO:0003824;GO:0003674;GO:0009055;GO:0016491	------	------	------	------	ENOG411137T;ENOG410Z06C	S:Function unknown;	PF02298.18	Cu_bind_like	Plastocyanin-like domain	ER	4	12	35.4	High
A0A3Q7JWY0	Uncharacterized protein OS=Solanum lycopersicum OX=4081 PE=4 SV=1	2.08787	1.06203	0.01746	up	yes	2.186	1.047	1.096	1.031	1.015	2.758	1.991	1.81	BP:protein methylation;BP:protein alkylation;BP:nitrogen compound metabolic process;BP:N-terminal protein amino acid modification;BP:N-terminal protein amino acid methylation;BP:cellular protein metabolic process;BP:cellular macromolecule metabolic process;BP:organic substance metabolic process;BP:methylation;BP:cellular process;BP:cellular protein modification process;BP:macromolecule modificati…	GO:0006479;GO:0008213;GO:0006807;GO:0031365;GO:0006480;GO:0044267;GO:0044260;GO:0071704;GO:0032259;GO:0009987;GO:0006464;GO:0043412;GO:0036211;GO:0043414;GO:0008152;GO:0044238;GO:1901564;GO:0019538;GO:0044237;GO:0043170;GO:0008150;GO:0031224;GO:0016021;GO:0110165;GO:0005575;GO:0003674;GO:0008168;GO:0016740;GO:0016741;GO:0003824	------	------	------	------	ENOG410YD4X	S:Function unknown	PF00314.18	Thaumatin	Thaumatin family	extracellular	1	4	97.4	High
A0A3Q7F889	Uncharacterized protein OS=Solanum lycopersicum OX=4081 GN=101257032 PE=4 SV=1	2.59886	1.37788	7.339e-05	up	yes	2.333	0.8977	0.97	0.914	0.809	2.191	2.402	2.407	BP:porphyrin-containing compound metabolic process;BP:porphyrin-containing compound biosynthetic process;BP:siroheme metabolic process;BP:cellular biosynthetic process;BP:cellular nitrogen compound metabolic process;BP:nitrogen compound metabolic process;BP:organic cyclic compound biosynthetic process;BP:organic cyclic compound metabolic process;BP:organic substance biosynthetic process;BP:pigmen…	GO:0006778;GO:0006779;GO:0046156;GO:0044249;GO:0034641;GO:0006807;GO:1901362;GO:1901360;GO:1901576;GO:0042440;GO:0006783;GO:0006979;GO:0071704;GO:0033014;GO:0033013;GO:0019354;GO:0018130;GO:0042168;GO:0044271;GO:0009987;GO:0006725;GO:0006950;GO:0008150;GO:0008152;GO:1901564;GO:0046148;GO:0046483;GO:1901566;GO:0050896;GO:0009058;GO:0044237;GO:0019438;GO:0043226;GO:0009536;GO:0043227;GO:0009507;GO:…	K03794	sirB	sly00860;sly01100;sly01110	Porphyrin and chlorophyll metabolism;Metabolic pathways;Biosynthesis of secondary metabolites	COG2138	H:Coenzyme transport and metabolism	PF01903.18	CbiX	CbiX	chloroplast	2	18	22.6	High
A0A3Q7HYH0	LRRNT_2 domain-containing protein OS=Solanum lycopersicum OX=4081 PE=4 SV=1	1.62602	0.701342	0.0104	up	yes	2	1.23	1.1	1.56	1.03	1.978	2.063	1.96	------	------	------	------	------	------	COG4886;ENOG410Z573;ENOG410YB0Y	O:Posttranslational modification, protein turnover, chaperones;S:Function unknown;S:Function unknown	PF13855.7;PF12799.8;PF08263.13	LRR_8;LRR_4;LRRNT_2	Leucine rich repeat;Leucine Rich repeats;Leucine rich repeat N-terminal domain	cytoplasmic	10	39	34.9	High
A0A3Q7I8B8	4F5 domain-containing protein OS=Solanum lycopersicum OX=4081 PE=3 SV=1	2.64245	1.40187	9.527e-05	up	yes	2.342	0.8863	0.748	0.909	1.002	2.349	2.243	2.434	------	------	------	------	------	------	ENOG4111AF1;ENOG410ZI0Z;ENOG410ZFCR	S:Function unknown;	PF04419.15	4F5	4F5 protein related disordered region	cytoplasmic	1	15	7.8	High
A0A3Q7FS86	RING-type E3 ubiquitin transferase OS=Solanum lycopersicum OX=4081 GN=101258053 PE=4 SV=1	2.52704	1.33745	3.163e-05	up	yes	2.313	0.9153	0.851	0.904	0.991	2.408	2.223	2.309	CC:cytoplasm;CC:intracellular membrane-bounded organelle;CC:nucleus;CC:cellular_component;CC:intracellular organelle;CC:membrane-bounded organelle;CC:organelle;CC:cellular anatomical entity;MF:ubiquitin-like protein transferase activity;MF:ubiquitin-protein transferase activity;MF:catalytic activity, acting on a protein;MF:transferase activity;MF:catalytic activity;MF:molecular_function;	GO:0005737;GO:0043231;GO:0005634;GO:0005575;GO:0043229;GO:0043227;GO:0043226;GO:0110165;GO:0019787;GO:0004842;GO:0140096;GO:0016740;GO:0003824;GO:0003674	------	------	------	------	ENOG4111IM2	O:Posttranslational modification, protein turnover, chaperones	PF00514.24;PF04564.16	Arm;U-box	Armadillo/beta-catenin-like repeat;U-box domain	cytoplasmic	1	4	57.8	High
A0A3Q7JYU7	Usp domain-containing protein OS=Solanum lycopersicum OX=4081 PE=4 SV=1	2.96788	1.56944	0.0001613	up	yes	2.412	0.8127	1	0.792	0.646	2.346	2.371	2.52	------	------	------	------	------	------	COG0589;ENOG410XU6S	S:Function unknown;T:Signal transduction mechanisms	PF00582.27	Usp	Universal stress protein family	cytoplasmic	1	5	14.4	Medium
A0A3Q7F1D2	DLH domain-containing protein OS=Solanum lycopersicum OX=4081 GN=101261451 PE=4 SV=1	2.63336	1.3969	2.113e-05	up	yes	2.335	0.8867	0.952	0.935	0.773	2.37	2.283	2.353	MF:hydrolase activity;MF:molecular_function;MF:catalytic activity;	GO:0016787;GO:0003674;GO:0003824	------	------	------	------	COG0412	E:Amino acid transport and metabolism	PF01738.19;PF00561.21	DLH;Abhydrolase_1	Dienelactone hydrolase family;alpha/beta hydrolase fold	cytoplasmic	9	53	25.6	High
A0A3Q7F572	PMR5N domain-containing protein OS=Solanum lycopersicum OX=4081 PE=3 SV=1	2.08821	1.06226	7.919e-06	up	yes	2.178	1.043	1.06	1.076	0.994	2.136	2.163	2.234	------	------	------	------	------	------	ENOG410YAJT	S:Function unknown	PF13839.7;PF14416.7	PC-Esterase;PMR5N	GDSL/SGNH-like Acyl-Esterase family found in Pmr5 and Cas1p;PMR5 N terminal Domain	Golgi apparatus	7	29	41.7	High
A0A3Q7I7T0	Uncharacterized protein OS=Solanum lycopersicum OX=4081 PE=4 SV=1	2.60495	1.38125	5.951e-06	up	yes	2.327	0.8933	0.956	0.908	0.816	2.292	2.358	2.33	MF:catalytic activity;MF:molecular_function;MF:oxidoreductase activity;	GO:0003824;GO:0003674;GO:0016491	------	------	------	------	COG0667	G:Carbohydrate transport and metabolism	PF00248.22	Aldo_ket_red	Aldo/keto reductase family	peroxisomal	19	36	73.1	High
A0A3Q7IEK4	Uncharacterized protein OS=Solanum lycopersicum OX=4081 GN=101250639 PE=4 SV=1	1.56006	0.641605	0.00122	up	yes	1.961	1.257	1.14	1.247	1.385	1.888	2.054	1.942	BP:protein localization;BP:peptide transport;BP:signal transduction;BP:intracellular signal transduction;BP:regulation of biological process;BP:amide transport;BP:small GTPase mediated signal transduction;BP:intracellular protein transport;BP:nitrogen compound transport;BP:biological regulation;BP:organic substance transport;BP:macromolecule localization;BP:cellular process;BP:transport;BP:regula…	GO:0008104;GO:0015833;GO:0007165;GO:0035556;GO:0050789;GO:0042886;GO:0007264;GO:0006886;GO:0071705;GO:0065007;GO:0071702;GO:0033036;GO:0009987;GO:0006810;GO:0050794;GO:0045184;GO:0032482;GO:0008150;GO:0051649;GO:0007265;GO:0051234;GO:0051179;GO:0051641;GO:0046907;GO:0015031;GO:0110165;GO:0012505;GO:0005575;GO:0035639;GO:0003674;GO:0000166;GO:0001883;GO:0001882;GO:0043168;GO:0019001;GO:0032549;GO:…	K07904	RAB11A;RAB11A;RAB11A;RAB11A;RAB11A	sly04144	Endocytosis	COG1100	S:Function unknown	PF00071.23;PF08477.14;PF00025.22;PF01926.24	Ras;Roc;Arf;MMR_HSR1	Ras family;Ras of Complex, Roc, domain of DAPkinase;ADP-ribosylation factor family;50S ribosome-binding GTPase	chloroplast	3	31	23.9	High
A0A3Q7I202	Uncharacterized protein OS=Solanum lycopersicum OX=4081 PE=3 SV=1	1.43268	0.518714	0.001395	up	yes	1.894	1.322	1.322	1.207	1.437	1.921	1.926	1.836	BP:protein localization;BP:establishment of localization in cell;BP:protein import into mitochondrial matrix;BP:peptide transport;BP:amide transport;BP:protein transmembrane transport;BP:cellular macromolecule localization;BP:transmembrane transport;BP:nitrogen compound transport;BP:intracellular protein transmembrane transport;BP:mitochondrial transmembrane transport;BP:organic substance transpo…	GO:0008104;GO:0051649;GO:0030150;GO:0015833;GO:0042886;GO:0071806;GO:0070727;GO:0055085;GO:0071705;GO:0065002;GO:1990542;GO:0071702;GO:0033036;GO:0006810;GO:0072594;GO:0017038;GO:0045184;GO:0033365;GO:0008150;GO:0072655;GO:0006839;GO:0051234;GO:0051179;GO:0044743;GO:0051641;GO:0070585;GO:0046907;GO:0034613;GO:0015031;GO:0009987;GO:0006886;GO:0031224;GO:0005742;GO:0016021;GO:0110165;GO:0032991;GO:…	K17771	TOM7;TOM7	------	------	ENOG410Y3Q1	U:Intracellular trafficking, secretion, and vesicular transport	PF08038.13	Tom7	TOM7 family	Golgi apparatus	1	22	8.3	High
E0XN34	Alpha-mannosidase OS=Solanum lycopersicum OX=4081 GN=100500729 PE=2 SV=1	2.26898	1.18205	1.868e-06	up	yes	2.232	0.9837	0.936	0.978	1.037	2.233	2.237	2.225	BP:nitrogen compound metabolic process;BP:glycoprotein metabolic process;BP:cellular protein metabolic process;BP:cellular macromolecule metabolic process;BP:mannose metabolic process;BP:organic substance metabolic process;BP:cellular process;BP:hexose metabolic process;BP:cellular protein modification process;BP:macromolecule modification;BP:protein modification process;BP:biological_process;BP:…	GO:0006807;GO:0009100;GO:0044267;GO:0044260;GO:0006013;GO:0071704;GO:0009987;GO:0019318;GO:0006464;GO:0043412;GO:0036211;GO:0008150;GO:0008152;GO:1901564;GO:0044238;GO:0005975;GO:0019538;GO:0005996;GO:1901135;GO:0044237;GO:0043170;GO:0006517;GO:0044281;GO:0031090;GO:0098805;GO:0016020;GO:0005774;GO:0110165;GO:0098588;GO:0005575;GO:0030246;GO:0003674;GO:0005488;GO:0043167;GO:0046872;GO:0016787;GO:…	K01231;K01191	MAN2C1;MAN2C1;MAN2	sly00510;sly01100;sly00511;sly00513	N-Glycan biosynthesis;Metabolic pathways;Other glycan degradation;Various types of N-glycan biosynthesis	ENOG410XQMZ	G:Carbohydrate transport and metabolism	PF01074.23;PF07748.14;PF09261.12;PF17677.2	Glyco_hydro_38N;Glyco_hydro_38C;Alpha-mann_mid;Glyco_hydro38C2	Glycosyl hydrolases family 38 N-terminal domain;Glycosyl hydrolases family 38 C-terminal domain;Alpha mannosidase middle domain;Glycosyl hydrolases family 38 C-terminal beta sandwich domain	extracellular	31	38	116.4	High
A0A3Q7IKQ1	FolB domain-containing protein OS=Solanum lycopersicum OX=4081 PE=4 SV=1	1.48799	0.573369	0.005479	up	yes	1.921	1.291	1.198	1.236	1.439	2.091	1.796	1.877	BP:cellular modified amino acid biosynthetic process;BP:carboxylic acid metabolic process;BP:water-soluble vitamin biosynthetic process;BP:cellular biosynthetic process;BP:cellular nitrogen compound metabolic process;BP:nitrogen compound metabolic process;BP:small molecule biosynthetic process;BP:tetrahydrofolate metabolic process;BP:organic cyclic compound biosynthetic process;BP:tetrahydrofolat…	GO:0042398;GO:0019752;GO:0042364;GO:0044249;GO:0034641;GO:0006807;GO:0044283;GO:0046653;GO:1901362;GO:0046654;GO:1901360;GO:0046656;GO:1901576;GO:0009396;GO:0046655;GO:0042558;GO:0042559;GO:0071704;GO:0006082;GO:1901566;GO:0018130;GO:0006767;GO:0006766;GO:0006760;GO:0043648;GO:0009987;GO:0006725;GO:0009058;GO:0009110;GO:0008150;GO:0008152;GO:0043436;GO:0044271;GO:0046483;GO:0043604;GO:1901564;GO:…	K01633	folB	sly00790;sly01100	Folate biosynthesis;Metabolic pathways	COG1539	H:Coenzyme transport and metabolism	PF02152.19	FolB	Dihydroneopterin aldolase	cytoplasmic	1	12	22.3	High
A0A3Q7HLF0	Ornithine aminotransferase OS=Solanum lycopersicum OX=4081 PE=3 SV=1	2.06006	1.04268	0.0005699	up	yes	2.161	1.049	1.074	0.913	1.161	2.031	2.32	2.132	BP:arginine catabolic process to proline via ornithine;BP:small molecule catabolic process;BP:small molecule biosynthetic process;BP:organic cyclic compound biosynthetic process;BP:organic cyclic compound metabolic process;BP:hyperosmotic salinity response;BP:response to jasmonic acid;BP:response to bacterium;BP:interspecies interaction between organisms;BP:oxoacid metabolic process;BP:response t…	GO:0010121;GO:0044282;GO:0044283;GO:1901362;GO:1901360;GO:0042538;GO:0009753;GO:0009617;GO:0044419;GO:0043436;GO:0009607;GO:0010035;GO:0051707;GO:0010033;GO:0046483;GO:0043648;GO:1901564;GO:0009605;GO:0044249;GO:0016054;GO:0016053;GO:0002376;GO:0044281;GO:0019493;GO:0006593;GO:0006591;GO:0009063;GO:0006807;GO:0009065;GO:0009064;GO:1901576;GO:1901575;GO:0006560;GO:0018130;GO:0009719;GO:0006952;GO:…	K00818;K00819;K16871	rocD, OAT;E2.6.1.11, argD;POP2;POP2;POP2	sly00650;sly01210;sly00250;sly00330;sly01230;sly01100;sly00220;sly01110	Butanoate metabolism;2-Oxocarboxylic acid metabolism;Alanine, aspartate and glutamate metabolism;Arginine and proline metabolism;Biosynthesis of amino acids;Metabolic pathways;Arginine biosynthesis;Biosynthesis of secondary metabolites	COG4992	E:Amino acid transport and metabolism	PF00202.22	Aminotran_3	Aminotransferase class-III	mitochondrial	7	26	51.3	High
A0A3Q7FC86	Peroxidase OS=Solanum lycopersicum OX=4081 GN=101267754 PE=3 SV=1	2.07766	1.05496	6.139e-06	up	yes	2.167	1.043	1.108	0.996	1.026	2.182	2.178	2.142	BP:cellular catabolic process;BP:hydrogen peroxide catabolic process;BP:cellular process;BP:reactive oxygen species metabolic process;BP:response to stress;BP:biological_process;BP:metabolic process;BP:catabolic process;BP:response to oxidative stress;BP:response to stimulus;BP:cellular metabolic process;BP:hydrogen peroxide metabolic process;CC:cellular anatomical entity;CC:cellular_component;CC…	GO:0044248;GO:0042744;GO:0009987;GO:0072593;GO:0006950;GO:0008150;GO:0008152;GO:0009056;GO:0006979;GO:0050896;GO:0044237;GO:0042743;GO:0110165;GO:0005575;GO:0005576;GO:0003674;GO:0005488;GO:1901363;GO:0016491;GO:0043169;GO:0043167;GO:0046872;GO:0020037;GO:0016209;GO:0003824;GO:0016684;GO:0046906;GO:0097159;GO:0004601	K00430	E1.11.1.7;E1.11.1.7;E1.11.1.7;E1.11.1.7;E1.11.1.7	sly00940;sly01100;sly01110	Phenylpropanoid biosynthesis;Metabolic pathways;Biosynthesis of secondary metabolites	ENOG410YDU7	G:Carbohydrate transport and metabolism	PF00141.24	peroxidase	Peroxidase	extracellular	4	21	35.4	High
A0A3Q7IJ05	Uncharacterized protein OS=Solanum lycopersicum OX=4081 PE=3 SV=1	1.89621	0.923118	0.0006042	up	yes	2.101	1.108	0.99	1.252	1.083	2.117	2.207	1.98	------	------	K23978	IAH1;IAH1;IAH1;IAH1;IAH1	------	------	COG2755	S:Function unknown	PF00657.23;PF13472.7	Lipase_GDSL;Lipase_GDSL_2	GDSL-like Lipase/Acylhydrolase;GDSL-like Lipase/Acylhydrolase family	cytoplasmic	1	4	19.4	Medium
A0A3Q7GCI1	Uncharacterized protein OS=Solanum lycopersicum OX=4081 PE=4 SV=1	1.72936	0.79024	0.001807	up	yes	2.032	1.175	1.011	1.165	1.349	2.149	1.932	2.016	BP:carbon utilization;BP:biological_process;CC:integral component of membrane;CC:cellular_component;CC:cellular anatomical entity;CC:intrinsic component of membrane;MF:binding;MF:cation binding;MF:transition metal ion binding;MF:metal ion binding;MF:carbon-oxygen lyase activity;MF:lyase activity;MF:ion binding;MF:catalytic activity;MF:molecular_function;MF:carbonate dehydratase activity;MF:hydro-…	GO:0015976;GO:0008150;GO:0016021;GO:0005575;GO:0110165;GO:0031224;GO:0005488;GO:0043169;GO:0046914;GO:0046872;GO:0016835;GO:0016829;GO:0043167;GO:0003824;GO:0003674;GO:0004089;GO:0016836;GO:0008270	K07466	RFA1, RPA1, rpa;RFA1, RPA1, rpa;RFA1, RPA1, rpa;RFA1, RPA1, rpa;RFA1, RPA1, rpa	sly03420;sly03030;sly03430;sly03440	Nucleotide excision repair;DNA replication;Mismatch repair;Homologous recombination	ENOG4111IKT	S:Function unknown	------	------	------	cytoplasmic	2	21	14.7	High
C0KKU8	Lipoxygenase OS=Solanum lycopersicum OX=4081 GN=loxF PE=2 SV=1	2.36238	1.24024	2.97e-05	up	yes	2.253	0.9537	1.065	0.94	0.856	2.238	2.25	2.272	BP:fatty acid biosynthetic process;BP:lipid oxidation;BP:fatty acid metabolic process;BP:carboxylic acid metabolic process;BP:organic acid biosynthetic process;BP:cellular biosynthetic process;BP:small molecule metabolic process;BP:small molecule biosynthetic process;BP:monocarboxylic acid biosynthetic process;BP:organic substance biosynthetic process;BP:organic substance metabolic process;BP:lip…	GO:0006633;GO:0034440;GO:0006631;GO:0019752;GO:0016053;GO:0044249;GO:0044281;GO:0044283;GO:0072330;GO:1901576;GO:0071704;GO:0019372;GO:0006629;GO:0009987;GO:0032787;GO:0009058;GO:0008150;GO:0008152;GO:0043436;GO:1901568;GO:0044255;GO:0030258;GO:0055114;GO:0008610;GO:0044238;GO:0031408;GO:0010597;GO:0006082;GO:0046394;GO:0031407;GO:0044237;GO:0006690;GO:0031976;GO:0009579;GO:0031984;GO:0009532;GO:…	K00454	LOX2S;LOX2S;LOX2S;LOX2S;LOX2S	sly01100;sly00591;sly00592;sly01110	Metabolic pathways;Linoleic acid metabolism;alpha-Linolenic acid metabolism;Biosynthesis of secondary metabolites	ENOG410YN4N	S:Function unknown	PF00305.20;PF01477.24	Lipoxygenase;PLAT	Lipoxygenase;PLAT/LH2 domain	cytoplasmic	34	51	102.4	High
A0A3Q7FRW6	PHB domain-containing protein OS=Solanum lycopersicum OX=4081 GN=101245344 PE=4 SV=1	2.15354	1.10671	1.432e-05	up	yes	2.188	1.016	1.049	1.07	0.929	2.216	2.171	2.176	------	------	------	------	------	------	COG0330	S:Function unknown	PF01145.26	Band_7	SPFH domain / Band 7 family	nuclear	6	50	31.3	High
A0A3Q7FUF9	H15 domain-containing protein OS=Solanum lycopersicum OX=4081 PE=3 SV=1	3.03677	1.60254	3.109e-05	up	yes	2.403	0.7913	0.673	0.798	0.903	2.361	2.366	2.481	BP:nucleosome organization;BP:regulation of primary metabolic process;BP:regulation of metabolic process;BP:cellular component organization or biogenesis;BP:negative regulation of macromolecule metabolic process;BP:positive regulation of macromolecule metabolic process;BP:regulation of gene expression, epigenetic;BP:positive regulation of biological process;BP:negative regulation of biological pr…	GO:0034728;GO:0080090;GO:0019222;GO:0071840;GO:0010605;GO:0010604;GO:0040029;GO:0048518;GO:0048519;GO:1905268;GO:0051053;GO:0051052;GO:0060255;GO:2001141;GO:0030261;GO:0010639;GO:0071103;GO:0022607;GO:0009892;GO:0009893;GO:0009891;GO:0051254;GO:0010628;GO:0050789;GO:0016043;GO:0065003;GO:0065007;GO:0065004;GO:0045910;GO:0009889;GO:0050794;GO:0008150;GO:0006355;GO:0010557;GO:0010556;GO:2001251;GO:…	K09422;K11275	H1_5;H1_5;H1_5;H1_5;MYBP	------	------	ENOG410XWIM	S:Function unknown	PF00538.20	Linker_histone	linker histone H1 and H5 family	nuclear	4	18	24.4	High
A0A3Q7FPR6	RING-type domain-containing protein OS=Solanum lycopersicum OX=4081 GN=101249812 PE=4 SV=1	1.50865	0.593256	0.01999	up	yes	1.919	1.272	1.048	1.373	1.395	1.692	2.147	1.919	MF:catalytic activity;MF:molecular_function;MF:ligase activity;	GO:0003824;GO:0003674;GO:0016874	K16280	RGLG;RGLG;RGLG;RGLG	------	------	ENOG410XPC8	J:Translation, ribosomal structure and biogenesis	PF07002.17;PF13920.7	Copine;zf-C3HC4_3	Copine;Zinc finger, C3HC4 type	cytoplasmic	1	4	47.8	High
A0A3Q7G7Y1	Uncharacterized protein OS=Solanum lycopersicum OX=4081 PE=3 SV=1	1.76849	0.822522	0.0001403	up	yes	2.032	1.149	1.038	1.172	1.236	2.012	2.011	2.074	BP:cellular catabolic process;BP:cell wall macromolecule metabolic process;BP:arabinan catabolic process;BP:arabinan metabolic process;BP:organic substance catabolic process;BP:cellular macromolecule catabolic process;BP:cellular carbohydrate metabolic process;BP:cellular macromolecule metabolic process;BP:cell wall macromolecule catabolic process;BP:cell wall polysaccharide catabolic process;BP:…	GO:0044248;GO:0044036;GO:0031222;GO:0031221;GO:1901575;GO:0044265;GO:0044262;GO:0044260;GO:0016998;GO:0044347;GO:0071704;GO:0009987;GO:0044264;GO:0008150;GO:0008152;GO:0010383;GO:0000272;GO:0009056;GO:0009057;GO:0044238;GO:0005975;GO:0005976;GO:0016052;GO:0044237;GO:0043170;GO:0045493;GO:0045491;GO:0010410;GO:0031224;GO:0005618;GO:0016021;GO:0009505;GO:0110165;GO:0030312;GO:0005575;GO:0046556;GO:…	------	------	------	------	COG1472	S:Function unknown	PF01915.23;PF00933.22;PF14310.7	Glyco_hydro_3_C;Glyco_hydro_3;Fn3-like	Glycosyl hydrolase family 3 C-terminal domain;Glycosyl hydrolase family 3 N terminal domain;Fibronectin type III-like domain	cytoplasmic	14	8	235.4	High
A0A3Q7JR76	Uncharacterized protein OS=Solanum lycopersicum OX=4081 GN=101245329 PE=4 SV=1	1.98592	0.989804	0.0002071	up	yes	2.115	1.065	1.042	1.211	0.943	2.072	2.144	2.13	------	------	------	------	------	------	ENOG410YIB0	S:Function unknown	PF01657.18	Stress-antifung	Salt stress response/antifungal	extracellular	7	36	27	High
A0A3Q7I6V8	Uncharacterized protein OS=Solanum lycopersicum OX=4081 GN=101249208 PE=4 SV=1	2.38623	1.25473	4.925e-05	up	yes	2.239	0.9383	1.004	0.961	0.85	2.187	2.345	2.186	BP:localization;BP:cellular process;BP:transport;BP:biological_process;BP:establishment of localization;BP:transmembrane transport;CC:plant-type vacuole;CC:intracellular organelle;CC:membrane-bounded organelle;CC:organelle;CC:intrinsic component of membrane;CC:organelle membrane;CC:vacuole;CC:integral component of membrane;CC:membrane;CC:vacuolar membrane;CC:cellular anatomical entity;CC:bounding…	GO:0051179;GO:0009987;GO:0006810;GO:0008150;GO:0051234;GO:0055085;GO:0000325;GO:0043229;GO:0043227;GO:0043226;GO:0031224;GO:0031090;GO:0005773;GO:0016021;GO:0016020;GO:0005774;GO:0110165;GO:0098588;GO:0043231;GO:0005575;GO:0098805;GO:0035639;GO:1901363;GO:0003674;GO:0005488;GO:0016887;GO:0005524;GO:0000166;GO:0043168;GO:0042626;GO:0015399;GO:1901265;GO:0017076;GO:0016787;GO:0005215;GO:0017111;GO:…	K05665	ABCC1;ABCC1;ABCC1	sly02010	ABC transporters	COG1132	S:Function unknown	PF00664.24;PF00005.28;PF02463.20	ABC_membrane;ABC_tran;SMC_N	ABC transporter transmembrane region;ABC transporter;RecF/RecN/SMC N terminal domain	plasma membrane	8	7	170	High
A0A3Q7GC38	Uncharacterized protein OS=Solanum lycopersicum OX=4081 PE=3 SV=1	2.21648	1.14827	2.917e-05	up	yes	2.187	0.9867	1.078	0.974	0.908	2.141	2.236	2.185	BP:organic substance metabolic process;BP:lipid metabolic process;BP:primary metabolic process;BP:metabolic process;BP:biological_process;MF:hydrolase activity;MF:hydrolase activity, acting on ester bonds;MF:catalytic activity;MF:molecular_function;MF:lipase activity;	GO:0071704;GO:0006629;GO:0044238;GO:0008152;GO:0008150;GO:0016787;GO:0016788;GO:0003824;GO:0003674;GO:0016298	------	------	------	------	COG3240	S:Function unknown	PF00657.23	Lipase_GDSL	GDSL-like Lipase/Acylhydrolase	extracellular	9	9	182.6	High
A0A3Q7IAU7	Uncharacterized protein OS=Solanum lycopersicum OX=4081 PE=3 SV=1	2.31861	1.21326	4.509e-05	up	yes	2.205	0.951	0.951	1.006	0.896	2.112	2.311	2.192	CC:integral component of membrane;CC:cellular_component;CC:cellular anatomical entity;CC:intrinsic component of membrane;MF:cation binding;MF:heme binding;MF:transition metal ion binding;MF:tetrapyrrole binding;MF:organic cyclic compound binding;MF:oxidoreductase activity, acting on paired donors, with incorporation or reduction of molecular oxygen;MF:ion binding;MF:catalytic activity;MF:molecula…	GO:0016021;GO:0005575;GO:0110165;GO:0031224;GO:0043169;GO:0020037;GO:0046914;GO:0046906;GO:0097159;GO:0016705;GO:0043167;GO:0003824;GO:0003674;GO:0005488;GO:0005506;GO:0046872;GO:1901363;GO:0016491	------	------	------	------	COG2124	Q:Secondary metabolites biosynthesis, transport and catabolism	PF00067.23	p450	Cytochrome P450	plasma membrane	5	9	173.5	High
A0A3Q7IJ83	Cytokinin riboside 5'-monophosphate phosphoribohydrolase OS=Solanum lycopersicum OX=4081 GN=101252798 PE=3 SV=1	1.87865	0.909696	0.0005331	up	yes	2.059	1.096	0.956	1.082	1.251	1.98	2.078	2.12	BP:cellular biosynthetic process;BP:nitrogen compound metabolic process;BP:cytokinin biosynthetic process;BP:hormone metabolic process;BP:hormone biosynthetic process;BP:organic substance metabolic process;BP:biological regulation;BP:regulation of biological quality;BP:amine metabolic process;BP:cellular process;BP:cellular aromatic compound metabolic process;BP:regulation of hormone levels;BP:bi…	GO:0044249;GO:0006807;GO:0009691;GO:0042445;GO:0042446;GO:0071704;GO:0065007;GO:0065008;GO:0009308;GO:0009987;GO:0006725;GO:0010817;GO:0009058;GO:0008150;GO:0008152;GO:0034754;GO:0046483;GO:1901564;GO:0044237;GO:0009690;GO:0043229;GO:0043227;GO:0043226;GO:0005634;GO:0110165;GO:0043231;GO:0005829;GO:0005575;GO:0016799;GO:0016798;GO:0003674;GO:0016787;GO:0003824	K22522	LOG;LOG;LOG;LOG;LOG	------	------	COG1611	S:Function unknown	PF03641.15;PF18306.2	Lysine_decarbox;LDcluster4	Possible lysine decarboxylase;SLOG cluster4 family	cytoplasmic	2	13	23.2	High
A0A3Q7FRK2	Uncharacterized protein OS=Solanum lycopersicum OX=4081 PE=4 SV=1	1.69027	0.757256	0.0002563	up	yes	1.981	1.172	1.153	1.159	1.204	1.904	1.93	2.108	CC:host;CC:host intracellular membrane-bounded organelle;CC:host cell part;CC:host intracellular part;CC:host intracellular organelle;CC:cellular_component;CC:host cell nucleus;CC:cellular anatomical entity;MF:DNA binding;MF:molecular_function;MF:binding;MF:nucleic acid binding;MF:organic cyclic compound binding;MF:heterocyclic compound binding;	GO:0018995;GO:0033648;GO:0033643;GO:0033646;GO:0033647;GO:0005575;GO:0042025;GO:0110165;GO:0003677;GO:0003674;GO:0005488;GO:0003676;GO:0097159;GO:1901363	------	------	------	------	ENOG41117EX;ENOG410YRVP	S:Function unknown;	PF01429.20	MBD	Methyl-CpG binding domain	nuclear	1	2	73.8	High
A0A3Q7HSI3	Uncharacterized protein OS=Solanum lycopersicum OX=4081 GN=101247450 PE=4 SV=1	1.91659	0.938541	6.77e-05	up	yes	2.068	1.079	0.999	1.19	1.047	2.057	2.077	2.07	CC:cellular_component;CC:integral component of membrane;CC:cellular anatomical entity;CC:intrinsic component of membrane;	GO:0005575;GO:0016021;GO:0110165;GO:0031224	------	------	------	------	ENOG410YA5V	S:Function unknown	PF19220.1	Crescentin	Crescentin protein	Golgi apparatus	14	29	51.1	High
A0A3Q7F1S0	Pept_C1 domain-containing protein OS=Solanum lycopersicum OX=4081 PE=3 SV=1	2.30567	1.20519	1.09e-05	up	yes	2.195	0.952	0.93	0.953	0.973	2.122	2.274	2.188	BP:regulation of molecular function;BP:regulation of catalytic activity;BP:biological_process;BP:biological regulation;CC:integral component of membrane;CC:cellular_component;CC:intrinsic component of membrane;CC:cellular anatomical entity;MF:hydrolase activity;MF:endopeptidase activity;MF:catalytic activity, acting on a protein;MF:peptidase activity, acting on L-amino acid peptides;MF:catalytic …	GO:0065009;GO:0050790;GO:0008150;GO:0065007;GO:0016021;GO:0005575;GO:0031224;GO:0110165;GO:0016787;GO:0004175;GO:0140096;GO:0070011;GO:0003824;GO:0004197;GO:0003674;GO:0008233;GO:0008234	K01366;K01363	CTSB;CTSB;CTSB;CTSH;CTSH	------	------	COG4870	S:Function unknown	PF00112.24;PF08127.14	Peptidase_C1;Propeptide_C1	Papain family cysteine protease;Peptidase family C1 propeptide	extracellular	9	39	41.2	High
A0A3Q7FY36	ATP-dependent 6-phosphofructokinase OS=Solanum lycopersicum OX=4081 GN=101253771 PE=3 SV=1	2.02987	1.02138	0.0001486	up	yes	2.107	1.038	1.046	1.094	0.974	1.982	2.214	2.125	BP:organic substance metabolic process;BP:cellular process;BP:biological_process;BP:metabolic process;BP:carbohydrate derivative metabolic process;BP:cellular metabolic process;BP:phosphate-containing compound metabolic process;BP:phosphorus metabolic process;BP:organophosphate metabolic process;BP:fructose 6-phosphate metabolic process;CC:cytoplasm;CC:cellular anatomical entity;CC:cellular_compo…	GO:0071704;GO:0009987;GO:0008150;GO:0008152;GO:1901135;GO:0044237;GO:0006796;GO:0006793;GO:0019637;GO:0006002;GO:0005737;GO:0110165;GO:0005575;GO:0019200;GO:0035639;GO:0032553;GO:0003674;GO:0005488;GO:0003872;GO:0000166;GO:1901363;GO:1901265;GO:0043169;GO:0008443;GO:0043167;GO:0016740;GO:0017076;GO:0046872;GO:0043168;GO:0016301;GO:0036094;GO:0003824;GO:0032555;GO:0030554;GO:0016773;GO:0016772;GO:…	K00850	pfkA, PFK;pfkA, PFK;pfkA, PFK;pfkA, PFK;pfkA, PFK	sly03018;sly01200;sly00010;sly00051;sly00052;sly00030;sly01230;sly01100;sly01110	RNA degradation;Carbon metabolism;Glycolysis / Gluconeogenesis;Fructose and mannose metabolism;Galactose metabolism;Pentose phosphate pathway;Biosynthesis of amino acids;Metabolic pathways;Biosynthesis of secondary metabolites	COG0205	S:Function unknown	PF00365.21	PFK	Phosphofructokinase	chloroplast	3	7	50.5	High
A0A3Q7ENQ0	Uncharacterized protein OS=Solanum lycopersicum OX=4081 GN=101248334 PE=4 SV=1	2.13147	1.09185	3.324e-05	up	yes	2.14	1.004	1.102	0.924	0.985	2.104	2.152	2.164	CC:endoplasmic reticulum;CC:cellular_component;CC:intracellular organelle;CC:membrane-bounded organelle;CC:organelle;CC:cellular anatomical entity;CC:intracellular membrane-bounded organelle;	GO:0005783;GO:0005575;GO:0043229;GO:0043227;GO:0043226;GO:0110165;GO:0043231	------	------	------	------	ENOG4111SY8	S:Function unknown	------	------	------	ER	2	9	29.8	High
A0A3Q7HXS9	Fatty acyl-CoA reductase OS=Solanum lycopersicum OX=4081 PE=3 SV=1	1.28416	0.360822	0.007241	up	yes	1.767	1.376	1.284	1.327	1.518	1.732	1.745	1.823	BP:organic substance metabolic process;BP:primary metabolic process;BP:lipid metabolic process;BP:metabolic process;BP:biological_process;MF:fatty-acyl-CoA reductas;MF:catalytic activity;MF:oxidoreductase activity, acting on the aldehyde or oxo group of donors, NAD or NADP as acceptor;MF:alcohol-forming fatty acyl-CoA reductase activity;MF:oxidoreductase activity, acting on the aldehyde or oxo gr…	GO:0071704;GO:0044238;GO:0006629;GO:0008152;GO:0008150;GO:0080019;GO:0003824;GO:0016620;GO:0102965;GO:0016903;GO:0003674;GO:0016491	K13356	FAR;FAR;FAR;FAR;FAR	sly00073;sly04146	Cutin, suberine and wax biosynthesis;Peroxisome	ENOG410XS7R	S:Function unknown	PF07993.13;PF03015.20	NAD_binding_4;Sterile	Male sterility protein;Male sterility protein	peroxisomal	1	2	64.7	Medium
A0A3Q7I196	Uncharacterized protein OS=Solanum lycopersicum OX=4081 GN=101267152 PE=3 SV=1	1.25881	0.332057	0.02985	up	yes	1.751	1.391	1.232	1.359	1.582	1.68	1.765	1.808	------	------	K19996	SFH5;SFH5	------	------	ENOG410XRSQ	C:Energy production and conversion	PF00650.21;PF03765.16	CRAL_TRIO;CRAL_TRIO_N	CRAL/TRIO domain;CRAL/TRIO, N-terminal domain	chloroplast	1	5	47.8	High
A0A3Q7EUL1	Uncharacterized protein OS=Solanum lycopersicum OX=4081 GN=101255542 PE=4 SV=1	1.84936	0.88703	1.265e-05	up	yes	2.038	1.102	1.133	1.068	1.105	2.047	2.085	1.981	MF:cation binding;MF:ion binding;MF:molecular_function;MF:binding;MF:metal ion binding;MF:calcium ion binding;	GO:0043169;GO:0043167;GO:0003674;GO:0005488;GO:0046872;GO:0005509	K14684;K13412	SLC25A23S;CPK;SLC25A23S;CPK	sly04626	Plant-pathogen interaction	ENOG410YKQK	S:Function unknown	PF13499.7;PF00036.33	EF-hand_7;EF-hand_1	EF-hand domain pair;EF hand	peroxisomal	2	14	19.5	High
A0A3Q7F4A9	Aspergillus nuclease S(1) OS=Solanum lycopersicum OX=4081 PE=3 SV=1	2.03578	1.02558	2.448e-05	up	yes	2.105	1.034	0.99	1.054	1.058	2.125	2.023	2.168	BP:nucleic acid metabolic process;BP:cellular nitrogen compound metabolic process;BP:nitrogen compound metabolic process;BP:organic cyclic compound metabolic process;BP:organic cyclic compound catabolic process;BP:nucleobase-containing compound metabolic process;BP:organic substance catabolic process;BP:cellular macromolecule catabolic process;BP:cellular macromolecule metabolic process;BP:DNA ca…	GO:0090304;GO:0034641;GO:0006807;GO:1901360;GO:1901361;GO:0006139;GO:1901575;GO:0044265;GO:0044260;GO:0006308;GO:0071704;GO:0019439;GO:0009987;GO:0006725;GO:0046700;GO:0008150;GO:0008152;GO:0034655;GO:0009056;GO:0009057;GO:0044248;GO:0046483;GO:0044238;GO:0044270;GO:0044237;GO:0043170;GO:0006259;GO:0003674;GO:0005488;GO:0003676;GO:1901363;GO:0016787;GO:0016788;GO:0003824;GO:0004518;GO:0004519;GO:…	------	------	------	------	ENOG4111UE2	S:Function unknown	PF02265.17	S1-P1_nuclease	S1/P1 Nuclease	ER	4	21	34.1	High
A0A3Q7FMG8	Uncharacterized protein OS=Solanum lycopersicum OX=4081 GN=101243970 PE=4 SV=1	1.97441	0.98142	0.0004567	up	yes	2.083	1.055	0.991	1.17	1.005	2.24	1.992	2.018	BP:cellular oxidant detoxification;BP:cellular detoxification;BP:cellular process;BP:biological_process;BP:detoxification;	GO:0098869;GO:1990748;GO:0009987;GO:0008150;GO:0098754	------	------	------	------	ENOG410ZF0Z	S:Function unknown	------	------	------	cytoplasmic	1	11	13.1	Medium
P27161	Calmodulin OS=Solanum lycopersicum OX=4081 GN=CALM1 PE=2 SV=2	2.36044	1.23906	0.0007468	up	yes	2.203	0.9333	0.92	1.081	0.799	2.42	2.068	2.121	BP:microtubule cytoskeleton organization;BP:signal transduction;BP:second-messenger-mediated signaling;BP:intracellular signal transduction;BP:regulation of biological process;BP:cellular component organization or biogenesis;BP:cellular component organization;BP:biological regulation;BP:calcium-mediated signaling;BP:cellular process;BP:regulation of cellular process;BP:biological_process;BP:organ…	GO:0000226;GO:0007165;GO:0019932;GO:0035556;GO:0050789;GO:0071840;GO:0016043;GO:0065007;GO:0019722;GO:0009987;GO:0050794;GO:0008150;GO:0006996;GO:0007017;GO:0007010;GO:0098772;GO:0043169;GO:0043167;GO:0005509;GO:0046872;GO:0030234;GO:0003674;GO:0005488	K02183	CALM;CALM;CALM;CALM;CALM	sly04626;sly04016;sly04070	Plant-pathogen interaction;MAPK signaling pathway - plant;Phosphatidylinositol signaling system	COG5126	C:Energy production and conversion	PF00036.33;PF13499.7;PF13833.7;PF13405.7;PF13202.7;PF14658.7;PF12763.8;PF10591.10	EF-hand_1;EF-hand_7;EF-hand_8;EF-hand_6;EF-hand_5;EF-hand_9;EF-hand_4;SPARC_Ca_bdg	EF hand;EF-hand domain pair;EF-hand domain pair;EF-hand domain;EF hand;EF-hand domain;Cytoskeletal-regulatory complex EF hand;Secreted protein acidic and rich in cysteine Ca binding region	cytoplasmic	1	31	16.9	High
A0A3Q7EAV5	Probable 6-phosphogluconolactonase OS=Solanum lycopersicum OX=4081 PE=3 SV=1	1.9678	0.976586	4.962e-05	up	yes	2.078	1.056	1.071	1.058	1.039	2.076	1.985	2.173	BP:NADP metabolic process;BP:pentose-phosphate shunt;BP:generation of precursor metabolites and energy;BP:organic substance metabolic process;BP:NADPH regeneration;BP:cellular process;BP:biological_process;BP:metabolic process;BP:pentose-phosphate shunt, oxidative branch;BP:oxidation-reduction process;BP:primary metabolic process;BP:carbohydrate metabolic process;BP:carbohydrate derivative metabo…	GO:0006739;GO:0006098;GO:0006091;GO:0071704;GO:0006740;GO:0009987;GO:0008150;GO:0008152;GO:0009051;GO:0055114;GO:0044238;GO:0005975;GO:1901135;GO:0044237;GO:0006796;GO:0006793;GO:0019637;GO:0051156;GO:0005737;GO:0110165;GO:0005575;GO:0003674;GO:0016787;GO:0017057;GO:0052689;GO:0003824;GO:0016788	K01057	PGLS, pgl, devB;PGLS, pgl, devB;PGLS, pgl, devB;PGLS, pgl, devB;PGLS, pgl, devB	sly00030;sly01110;sly01100;sly01200	Pentose phosphate pathway;Biosynthesis of secondary metabolites;Metabolic pathways;Carbon metabolism	COG0363	S:Function unknown	PF01182.21	Glucosamine_iso	Glucosamine-6-phosphate isomerases/6-phosphogluconolactonase	chloroplast	2	16	29.5	High
A0A3Q7F6J3	Peptidase A1 domain-containing protein OS=Solanum lycopersicum OX=4081 GN=101268338 PE=3 SV=1	1.81581	0.860616	0.0002453	up	yes	2.021	1.113	1.093	1.138	1.107	2.163	1.926	1.975	BP:nitrogen compound metabolic process;BP:organic substance catabolic process;BP:organic substance metabolic process;BP:proteolysis;BP:biological_process;BP:protein catabolic process;BP:metabolic process;BP:catabolic process;BP:macromolecule catabolic process;BP:primary metabolic process;BP:organonitrogen compound metabolic process;BP:organonitrogen compound catabolic process;BP:protein metabolic…	GO:0006807;GO:1901575;GO:0071704;GO:0006508;GO:0008150;GO:0030163;GO:0008152;GO:0009056;GO:0009057;GO:0044238;GO:1901564;GO:1901565;GO:0019538;GO:0043170;GO:0031224;GO:0016021;GO:0110165;GO:0005575;GO:0004175;GO:0003674;GO:0008233;GO:0070001;GO:0016787;GO:0140096;GO:0003824;GO:0070011;GO:0004190	------	------	------	------	ENOG410XNV7	S:Function unknown	PF14543.7;PF00026.24;PF14541.7	TAXi_N;Asp;TAXi_C	Xylanase inhibitor N-terminal;Eukaryotic aspartyl protease;Xylanase inhibitor C-terminal	vacuolar	1	2	58.1	High
A0A3Q7EZE4	Uncharacterized protein OS=Solanum lycopersicum OX=4081 GN=104647762 PE=4 SV=1	2.0919	1.06481	0.000278	up	yes	2.117	1.012	1.068	1.013	0.956	2.039	2.289	2.022	------	------	------	------	------	------	ENOG410ZDFZ	S:Function unknown	------	------	------	cytoplasmic	3	24	17	High
A0A3Q7GCR5	Uncharacterized protein OS=Solanum lycopersicum OX=4081 GN=101257641 PE=3 SV=1	2.08284	1.05855	2.635e-06	up	yes	2.112	1.014	1.029	1.003	1.01	2.063	2.157	2.116	BP:regulation of biosynthetic process;BP:positive regulation of metabolic process;BP:regulation of metabolic process;BP:positive regulation of biosynthetic process;BP:galacturonan metabolic process;BP:homeostatic process;BP:cell wall macromolecule metabolic process;BP:cellular macromolecule biosynthetic process;BP:cell wall polysaccharide biosynthetic process;BP:carbohydrate biosynthetic process;…	GO:0009889;GO:0009893;GO:0019222;GO:0009891;GO:0010393;GO:0042592;GO:0044036;GO:0034645;GO:0070592;GO:0016051;GO:0009698;GO:0009699;GO:1901360;GO:0044038;GO:0052325;GO:0044264;GO:0044262;GO:0009808;GO:0044260;GO:0045488;GO:0044550;GO:1901362;GO:0009962;GO:0009963;GO:0050789;GO:0045489;GO:0071704;GO:0065007;GO:0048518;GO:0065008;GO:0043170;GO:0052546;GO:1901576;GO:0006725;GO:0009987;GO:0000271;GO:…	K19861;K13065;K15400	HHT1;E2.3.1.133, HCT;BEBT, AMAT;BEBT, AMAT;E2.3.1.133, HCT	sly00945;sly00941;sly00940;sly00073;sly01100;sly01110	Stilbenoid, diarylheptanoid and gingerol biosynthesis;Flavonoid biosynthesis;Phenylpropanoid biosynthesis;Cutin, suberine and wax biosynthesis;Metabolic pathways;Biosynthesis of secondary metabolites	ENOG410XYY6	S:Function unknown	PF02458.16	Transferase	Transferase family	cytoplasmic	6	14	47.9	High
A0A3Q7FNP5	Uncharacterized protein OS=Solanum lycopersicum OX=4081 GN=101265910 PE=3 SV=1	2.28872	1.19454	7.765e-05	up	yes	2.172	0.949	1.04	0.887	0.92	2.121	2.286	2.108	BP:protein folding;BP:response to cadmium ion;BP:cellular process;BP:biological_process;BP:response to metal ion;BP:response to chemical;BP:response to inorganic substance;BP:chaperone-mediated protein folding;BP:response to stimulus;CC:vacuolar membrane;CC:cytoplasm;CC:organelle membrane;CC:whole membrane;CC:membrane;CC:cellular anatomical entity;CC:bounding membrane of organelle;CC:cytosol;CC:c…	GO:0006457;GO:0046686;GO:0009987;GO:0008150;GO:0010038;GO:0042221;GO:0010035;GO:0061077;GO:0050896;GO:0005774;GO:0005737;GO:0031090;GO:0098805;GO:0016020;GO:0110165;GO:0098588;GO:0005829;GO:0005575;GO:0004177;GO:0008238;GO:0003674;GO:0008270;GO:0008233;GO:0008235;GO:0008237;GO:0043169;GO:0046914;GO:0043167;GO:0070006;GO:0046872;GO:0016787;GO:0140096;GO:0003824;GO:0070011;GO:0005488	K01267	DNPEP;DNPEP	------	------	COG1362	S:Function unknown	PF02127.16;PF05343.15	Peptidase_M18;Peptidase_M42	Aminopeptidase I zinc metalloprotease;M42 glutamyl aminopeptidase	chloroplast	8	24	52.8	High
A0A3Q7H0F4	AAI domain-containing protein OS=Solanum lycopersicum OX=4081 PE=4 SV=1	1.51006	0.594602	0.007586	up	yes	1.877	1.243	1.064	1.195	1.47	1.826	1.842	1.964	BP:lipid transport;BP:transport;BP:biological_process;BP:organic substance transport;BP:establishment of localization;BP:localization;	GO:0006869;GO:0006810;GO:0008150;GO:0071702;GO:0051234;GO:0051179	------	------	------	------	ENOG410YV7D	G:Carbohydrate transport and metabolism	PF14368.7;PF00234.23	LTP_2;Tryp_alpha_amyl	Probable lipid transfer;Protease inhibitor/seed storage/LTP family	extracellular	2	18	10.2	High
A0A3Q7IZU3	4-coumarate--CoA ligase OS=Solanum lycopersicum OX=4081 GN=101249706 PE=4 SV=1	2.4483	1.29178	1.268e-05	up	yes	2.214	0.9043	0.998	0.887	0.828	2.21	2.224	2.209	CC:integral component of membrane;CC:cellular_component;CC:intrinsic component of membrane;CC:cellular anatomical entity;MF:catalytic activity;MF:molecular_function;MF:ligase activity;	GO:0016021;GO:0005575;GO:0031224;GO:0110165;GO:0003824;GO:0003674;GO:0016874	K01904;K10526	4CL;OPCL1;4CL;OPCL1;4CL	sly00940;sly01100;sly00592;sly00130;sly01110	Phenylpropanoid biosynthesis;Metabolic pathways;alpha-Linolenic acid metabolism;Ubiquinone and other terpenoid-quinone biosynthesis;Biosynthesis of secondary metabolites	COG0318	S:Function unknown	PF00501.29;PF13193.7	AMP-binding;AMP-binding_C	AMP-binding enzyme;AMP-binding enzyme C-terminal domain	peroxisomal	12	32	58.9	High
A0A3Q7J0Q5	Profilin OS=Solanum lycopersicum OX=4081 PE=3 SV=1	1.64377	0.717005	0.01526	up	yes	1.938	1.179	1.057	1.314	1.165	2.22	1.629	1.964	BP:regulation of organelle organization;BP:negative regulation of cellular component organization;BP:regulation of cellular component organization;BP:regulation of actin polymerization or depolymerization;BP:regulation of biological process;BP:maintenance of location in cell;BP:cellular component organization or biogenesis;BP:regulation of actin filament length;BP:regulation of actin filament pol…	GO:0033043;GO:0051129;GO:0051128;GO:0008064;GO:0050789;GO:0051651;GO:0071840;GO:0030832;GO:0030833;GO:0030837;GO:0051494;GO:0051493;GO:0016043;GO:0090066;GO:0065007;GO:0032271;GO:0032272;GO:0048519;GO:0065008;GO:0032970;GO:0032507;GO:0009987;GO:0050794;GO:0045185;GO:0008150;GO:0032956;GO:0043254;GO:0051179;GO:0051235;GO:1902904;GO:1902903;GO:0010639;GO:0044087;GO:0110053;GO:0048523;GO:0042989;GO:…	K05759	PFN;PFN;PFN;PFN;PFN	------	------	ENOG41126PD	O:Posttranslational modification, protein turnover, chaperones	PF00235.20	Profilin	Profilin	cytoplasmic	1	20	13.9	Medium
A0A3Q7HAN1	Uncharacterized protein OS=Solanum lycopersicum OX=4081 GN=101255117 PE=4 SV=1	2.41292	1.27078	2.996e-06	up	yes	2.203	0.913	0.94	0.939	0.86	2.175	2.246	2.188	------	------	------	------	------	------	COG1028	S:Function unknown	PF13561.7;PF00106.26	adh_short_C2;adh_short	Enoyl;short chain dehydrogenase	cytoplasmic	9	50	29.5	High
Q9LLB0	Allene oxide synthase 2, chloroplastic OS=Solanum lycopersicum OX=4081 GN=AOS2 PE=1 SV=1	2.207	1.14209	7.521e-05	up	yes	2.143	0.971	0.954	1.092	0.867	2.103	2.189	2.136	BP:fatty acid biosynthetic process;BP:response to stress;BP:fatty acid metabolic process;BP:carboxylic acid metabolic process;BP:organic acid biosynthetic process;BP:cellular biosynthetic process;BP:small molecule biosynthetic process;BP:organic cyclic compound metabolic process;BP:organic substance biosynthetic process;BP:monocarboxylic acid biosynthetic process;BP:organic substance metabolic pr…	GO:0006633;GO:0006950;GO:0006631;GO:0019752;GO:0016053;GO:0044249;GO:0044283;GO:1901360;GO:1901576;GO:0072330;GO:0071704;GO:0055114;GO:0044281;GO:0016125;GO:0006629;GO:0009987;GO:0032787;GO:0006952;GO:0009058;GO:0008150;GO:0008152;GO:0043436;GO:0044255;GO:0008202;GO:0008610;GO:0044238;GO:0031408;GO:0006082;GO:0046394;GO:0050896;GO:0031407;GO:0044237;GO:1901615;GO:0016020;GO:0019866;GO:0031090;GO:…	K01723	AOS;AOS;AOS;AOS;AOS	sly01100;sly00592;sly01110	Metabolic pathways;alpha-Linolenic acid metabolism;Biosynthesis of secondary metabolites	ENOG410ZAGU	Q:Secondary metabolites biosynthesis, transport and catabolism	PF00067.23	p450	Cytochrome P450	cytoplasmic	21	45	57.2	High
A0A3Q7HNF6	Uncharacterized protein OS=Solanum lycopersicum OX=4081 GN=101260457 PE=4 SV=1	1.68217	0.750324	0.002823	up	yes	1.953	1.161	1.245	1.159	1.078	2.063	2.066	1.731	CC:cellular_component;CC:integral component of membrane;CC:cellular anatomical entity;CC:intrinsic component of membrane;	GO:0005575;GO:0016021;GO:0110165;GO:0031224	K20782	HPAT;HPAT;HPAT	sly00514	Other types of O-glycan biosynthesis	ENOG410Z627	H:Coenzyme transport and metabolism	------	------	------	Golgi apparatus	1	4	41.1	High
A0A3Q7FDK6	NAD(P)H dehydrogenase (quinone) OS=Solanum lycopersicum OX=4081 GN=101265288 PE=3 SV=1	1.75975	0.815372	0.006168	up	yes	1.985	1.128	1.238	1.154	0.992	2.266	1.909	1.78	BP:metabolic process;BP:biological_process;BP:oxidation-reduction process;MF:anion binding;MF:binding;MF:catalytic activity;MF:carbohydrate derivative binding;MF:organic cyclic compound binding;MF:ribonucleotide binding;MF:nucleoside phosphate binding;MF:nucleotide binding;MF:small molecule binding;MF:oxidoreductase activity, acting on NA;MF:molecular_function;MF:oxidoreductase activity, acting o…	GO:0008152;GO:0008150;GO:0055114;GO:0043168;GO:0005488;GO:0003824;GO:0097367;GO:0097159;GO:0032553;GO:1901265;GO:0000166;GO:0036094;GO:0016655;GO:0003674;GO:0016651;GO:0010181;GO:0043167;GO:0003955;GO:1901363;GO:0016491	K03809	wrbA;wrbA;wrbA;wrbA;wrbA	sly01100;sly00130;sly01110	Metabolic pathways;Ubiquinone and other terpenoid-quinone biosynthesis;Biosynthesis of secondary metabolites	COG0655	J:Translation, ribosomal structure and biogenesis	PF03358.16	FMN_red	NADPH-dependent FMN reductase	cytoplasmic	2	24	26.1	High
A0A3Q7G077	Uncharacterized protein OS=Solanum lycopersicum OX=4081 PE=3 SV=1	2.50988	1.32762	8.886e-06	up	yes	2.223	0.8857	0.946	0.879	0.832	2.163	2.277	2.228	BP:primary metabolic process;BP:carbohydrate metabolic process;BP:organic substance metabolic process;BP:biological_process;BP:metabolic process;CC:integral component of membrane;CC:cellular_component;CC:intrinsic component of membrane;CC:cellular anatomical entity;MF:hydrolase activity;MF:carbohydrate binding;MF:catalytic activity;MF:hydrolase activity, acting on glycosyl bonds;MF:hydrolase acti…	GO:0044238;GO:0005975;GO:0071704;GO:0008150;GO:0008152;GO:0016021;GO:0005575;GO:0031224;GO:0110165;GO:0016787;GO:0030246;GO:0003824;GO:0016798;GO:0004553;GO:0003674;GO:0005488	K15925;K05546;K01187	malZ;malZ;XYL1;XYL1;GANAB	sly00510;sly00500;sly00052;sly04141;sly01100;sly01110	N-Glycan biosynthesis;Starch and sucrose metabolism;Galactose metabolism;Protein processing in endoplasmic reticulum;Metabolic pathways;Biosynthesis of secondary metabolites	COG1501	C:Energy production and conversion	PF01055.27;PF16863.6;PF13802.7	Glyco_hydro_31;NtCtMGAM_N;Gal_mutarotas_2	Glycosyl hydrolases family 31;N-terminal barrel of NtMGAM and CtMGAM, maltase-glucoamylase;Galactose mutarotase-like	Golgi apparatus	10	13	100.8	High
A0A3Q7GXQ4	Uncharacterized protein OS=Solanum lycopersicum OX=4081 PE=3 SV=1	1.78995	0.839916	0.0003583	up	yes	1.994	1.114	0.993	1.111	1.239	1.954	2.06	1.969	BP:anion transport;BP:L-ornithine transmembrane transport;BP:organic acid transport;BP:transmembrane transport;BP:nitrogen compound transport;BP:mitochondrial transmembrane transport;BP:transport;BP:cation transport;BP:ion transport;BP:amino acid transport;BP:L-alpha-amino acid transmembrane transport;BP:organic anion transport;BP:ornithine transport;BP:ion transmembrane transport;BP:L-amino acid…	GO:0006820;GO:1903352;GO:0015849;GO:0055085;GO:0071705;GO:1990542;GO:0006810;GO:0006812;GO:0006811;GO:0006865;GO:1902475;GO:0015711;GO:0015822;GO:0034220;GO:0015807;GO:0008150;GO:0098656;GO:0006839;GO:0051234;GO:0051179;GO:0046942;GO:0071702;GO:0003333;GO:1903825;GO:1905039;GO:1990575;GO:0009987;GO:0098655;GO:0016021;GO:0031224;GO:0005575;GO:0110165;GO:0005346;GO:0005347;GO:0015932;GO:0005342;GO:…	K15109	SLC25A20_29, CACT, CACL, CRC1;SLC25A20_29, CACT, CACL, CRC1;SLC25A20_29, CACT, CACL, CRC1;SLC25A20_29, CACT, CACL, CRC1;SLC25A20_29, CACT, CACL, CRC1	------	------	ENOG410XS86	S:Function unknown	PF00153.28	Mito_carr	Mitochondrial carrier protein	chloroplast	1	13	30.6	High
A0A3Q7H8P2	Uncharacterized protein OS=Solanum lycopersicum OX=4081 PE=4 SV=1	1.60873	0.685924	0.004861	up	yes	1.916	1.191	0.957	1.309	1.306	2.019	1.837	1.893	BP:metabolic process;BP:nitrogen compound metabolic process;BP:cellular protein metabolic process;BP:protein glycosylation;BP:protein N-linked glycosylation;BP:organic substance metabolic process;BP:cellular process;BP:glycosylation;BP:cellular protein modification process;BP:macromolecule modification;BP:protein modification process;BP:biological_process;BP:organonitrogen compound metabolic proc…	GO:0008152;GO:0006807;GO:0044267;GO:0006486;GO:0006487;GO:0071704;GO:0009987;GO:0070085;GO:0006464;GO:0043412;GO:0036211;GO:0008150;GO:1901564;GO:0044238;GO:0044260;GO:0019538;GO:0044237;GO:0043170;GO:0043413;GO:0008250;GO:0031224;GO:0016021;GO:0110165;GO:1902494;GO:1990234;GO:0032991;GO:0005575;GO:0098796;GO:0003674;GO:0016740;GO:0003824	K12667	SWP1, RPN2;SWP1, RPN2	sly00510;sly04141;sly01100;sly00513	N-Glycan biosynthesis;Protein processing in endoplasmic reticulum;Metabolic pathways;Various types of N-glycan biosynthesis	ENOG410XRF2	S:Function unknown	------	------	------	extracellular	1	10	11.5	High
A0A3Q7IAA7	Uncharacterized protein OS=Solanum lycopersicum OX=4081 PE=4 SV=1	1.98556	0.989548	0.001359	up	yes	2.063	1.039	1.162	1.164	0.792	2.136	2.027	2.027	BP:toxin catabolic process;BP:organic substance metabolic process;BP:regulation of response to stimulus;BP:cellular catabolic process;BP:nitrogen compound metabolic process;BP:detoxification;BP:regulation of biological process;BP:regulation of response to red or far red light;BP:regulation of growth;BP:biological regulation;BP:glutathione metabolic process;BP:cellular process;BP:secondary metabol…	GO:0009407;GO:0071704;GO:0048583;GO:0044248;GO:0006807;GO:0098754;GO:0050789;GO:2000030;GO:0040008;GO:0065007;GO:0006749;GO:0009987;GO:0019748;GO:0008150;GO:0009404;GO:0008152;GO:0009056;GO:0006575;GO:0009629;GO:0009628;GO:1901564;GO:0043603;GO:0050896;GO:0034641;GO:0044237;GO:0006790;GO:0006518;GO:0048046;GO:0043229;GO:0043227;GO:0005737;GO:0005829;GO:0005739;GO:0043226;GO:0009507;GO:0110165;GO:…	K00799	GST, gst;GST, gst;GST, gst;GST, gst;GST, gst	sly01100;sly00480	Metabolic pathways;Glutathione metabolism	ENOG410XSIX	O:Posttranslational modification, protein turnover, chaperones	PF02798.21;PF13417.7;PF13410.7;PF13409.7;PF00043.26;PF16865.6	GST_N;GST_N_3;GST_C_2;GST_N_2;GST_C;GST_C_5	Glutathione S-transferase, N-terminal domain;Glutathione S-transferase, N-terminal domain;Glutathione S-transferase, C-terminal domain;Glutathione S-transferase, N-terminal domain;Glutathione S-transferase, C-terminal domain;Glutathione S-transferase, C-terminal domain	cytoplasmic	11	32	133	High
A0AQW5	T2-type RNase OS=Solanum lycopersicum OX=4081 GN=rnaseLER PE=3 SV=1	1.80289	0.850314	2.072e-05	up	yes	1.994	1.106	1.114	1.157	1.047	2.033	1.96	1.989	BP:regulation of catabolic process;BP:negative regulation of catabolic process;BP:negative regulation of metabolic process;BP:metabolic process;BP:regulation of cellular catabolic process;BP:negative regulation of cellular metabolic process;BP:regulation of cellular metabolic process;BP:nucleic acid metabolic process;BP:regulation of biological process;BP:cellular nitrogen compound metabolic proc…	GO:0009894;GO:0009895;GO:0009892;GO:0008152;GO:0031329;GO:0031324;GO:0031323;GO:0090304;GO:0050789;GO:0034641;GO:0006807;GO:0034661;GO:0034660;GO:1901360;GO:1901361;GO:0006139;GO:1901575;GO:0044265;GO:0019222;GO:0044260;GO:0071704;GO:0065007;GO:0006401;GO:0010506;GO:0010507;GO:0044270;GO:0031330;GO:0009987;GO:0006725;GO:0048519;GO:0046700;GO:0008150;GO:0034655;GO:0050794;GO:0009056;GO:0009057;GO:…	K01166	RNASET2;RNASET2;RNASET2;RNASET2;RNASET2	------	------	ENOG4111M7G	F:Nucleotide transport and metabolism	PF00445.19	Ribonuclease_T2	Ribonuclease T2 family	plasma membrane	5	17	29.4	High
A0A3Q7GKR4	Beta-hexosaminidase OS=Solanum lycopersicum OX=4081 GN=100529104 PE=3 SV=1	1.87303	0.905374	7.776e-05	up	yes	2.021	1.079	1.08	1.169	0.987	2.002	2.064	1.996	BP:organic substance metabolic process;BP:carbohydrate metabolic process;BP:primary metabolic process;BP:metabolic process;BP:biological_process;MF:hydrolase activity;MF:N-acetyl-beta-D-galactosaminidase activity;MF:hydrolase activity, acting on glycosyl bonds;MF:hexosaminidase activity;MF:catalytic activity;MF:beta-N-acetylhexosaminidase activity;MF:molecular_function;MF:hydrolase activity, hydr…	GO:0071704;GO:0005975;GO:0044238;GO:0008152;GO:0008150;GO:0016787;GO:0102148;GO:0016798;GO:0015929;GO:0003824;GO:0004563;GO:0003674;GO:0004553	K12373	HEXA_B;HEXA_B;HEXA_B	sly00511;sly00513;sly00604;sly00531;sly01100;sly00520;sly00603	Other glycan degradation;Various types of N-glycan biosynthesis;Glycosphingolipid biosynthesis - ganglio series;Glycosaminoglycan degradation;Metabolic pathways;Amino sugar and nucleotide sugar metabolism;Glycosphingolipid biosynthesis - globo and isoglobo series	COG3525	S:Function unknown	PF00728.23;PF14845.7	Glyco_hydro_20;Glycohydro_20b2	Glycosyl hydrolase family 20, catalytic domain;beta-acetyl hexosaminidase like	extracellular	13	29	62.6	High
A0A3Q7IZB6	Uncharacterized protein OS=Solanum lycopersicum OX=4081 GN=101244740 PE=3 SV=1	2.12033	1.08429	0.0009735	up	yes	2.104	0.9923	0.958	0.994	1.025	1.903	2.338	2.07	BP:developmental process;BP:anatomical structure development;BP:plant organ development;BP:biological_process;CC:chloroplast membrane;CC:organelle membrane;CC:organelle inner membrane;CC:integral component of membrane;CC:membrane;CC:chloroplast inner membrane;CC:plastid inner membrane;CC:cellular_component;CC:intracellular organelle;CC:mitochondrion;CC:plastid membrane;CC:intrinsic component of m…	GO:0032502;GO:0048856;GO:0099402;GO:0008150;GO:0031969;GO:0031090;GO:0019866;GO:0016021;GO:0016020;GO:0009706;GO:0009528;GO:0005575;GO:0043229;GO:0005739;GO:0042170;GO:0031224;GO:0043227;GO:0043226;GO:0110165;GO:0043231	------	------	------	------	ENOG410YE28	E:Amino acid transport and metabolism	PF11891.9	RETICULATA-like	Protein RETICULATA-related	chloroplast	2	5	41.6	High
A0A3Q7IE43	NAD(P)-bd_dom domain-containing protein OS=Solanum lycopersicum OX=4081 GN=101267829 PE=4 SV=1	2.23441	1.15989	1.224e-05	up	yes	2.139	0.9573	0.939	1.039	0.894	2.117	2.139	2.162	BP:cellular biosynthetic process;BP:small molecule metabolic process;BP:small molecule biosynthetic process;BP:organic substance biosynthetic process;BP:ubiquinone-6 biosynthetic process;BP:ubiquinone-6 metabolic process;BP:quinone biosynthetic process;BP:quinone metabolic process;BP:organic substance metabolic process;BP:ubiquinone biosynthetic process;BP:ubiquinone metabolic process;BP:cellular…	GO:0044249;GO:0044281;GO:0044283;GO:1901576;GO:1901006;GO:1901004;GO:1901663;GO:1901661;GO:0071704;GO:0006744;GO:0006743;GO:0009987;GO:0009058;GO:0008150;GO:0008152;GO:0042181;GO:0042180;GO:0044237;GO:0016020;GO:0110165;GO:0005886;GO:0005575;GO:0003674;GO:0003954;GO:0016491;GO:0003824;GO:0016651	------	------	------	------	COG0702	U:Intracellular trafficking, secretion, and vesicular transport	PF13460.7;PF01370.22;PF01073.20;PF05368.14	NAD_binding_10;Epimerase;3Beta_HSD;NmrA	NA;NAD dependent epimerase/dehydratase family;3-beta hydroxysteroid dehydrogenase/isomerase family;NmrA-like family	mitochondrial	8	48	30.5	High
A0A3Q7G736	Carboxypeptidase OS=Solanum lycopersicum OX=4081 PE=3 SV=1	1.93454	0.951987	2.301e-05	up	yes	2.039	1.054	0.974	1.072	1.115	2.054	2.013	2.051	BP:nitrogen compound metabolic process;BP:organic substance metabolic process;BP:primary metabolic process;BP:biological_process;BP:metabolic process;BP:proteolysis;BP:proteolysis involved in cellular protein catabolic process;BP:organonitrogen compound metabolic process;BP:protein metabolic process;BP:macromolecule metabolic process;CC:intracellular organelle;CC:membrane-bounded organelle;CC:org…	GO:0006807;GO:0071704;GO:0044238;GO:0008150;GO:0008152;GO:0006508;GO:0051603;GO:1901564;GO:0019538;GO:0043170;GO:0043229;GO:0043227;GO:0043226;GO:0005773;GO:0110165;GO:0043231;GO:0005575;GO:0008238;GO:0003674;GO:0008233;GO:0008236;GO:0016825;GO:0004180;GO:0004185;GO:0070008;GO:0016787;GO:0140096;GO:0003824;GO:0017171;GO:0070011	K16297	SCPL-II;SCPL-II;SCPL-II;SCPL-II;SCPL-II	------	------	COG2939	K:Transcription	PF00450.23	Peptidase_S10	Serine carboxypeptidase	vacuolar	5	13	53	High
A0A3Q7IE91	N-acetyltransferase domain-containing protein OS=Solanum lycopersicum OX=4081 GN=101249387 PE=4 SV=1	1.96833	0.976972	0.001733	up	yes	2.051	1.042	1.201	0.989	0.935	2.222	1.85	2.081	CC:cytoplasm;CC:cellular_component;CC:cellular anatomical entity;MF:N-acetyltransferase activity;MF:acetyltransferase activity;MF:catalytic activity;MF:transferase activity;MF:transferase activity, transferring acyl groups;MF:transferase activity, transferring acyl groups other than amino-acyl groups;MF:N-acyltransferase activity;MF:molecular_function;MF:tyramine N-feruloyltransferase activity;	GO:0005737;GO:0005575;GO:0110165;GO:0008080;GO:0016407;GO:0003824;GO:0016740;GO:0016746;GO:0016747;GO:0016410;GO:0003674;GO:0050366	K22246	THT;THT;THT;THT;THT	------	------	COG0454	K:Transcription	PF00583.26	Acetyltransf_1	Acetyltransferase	cytoplasmic	1	6	26.3	High
A0A3Q7HE03	Uncharacterized protein OS=Solanum lycopersicum OX=4081 GN=101255514 PE=3 SV=1	1.9532	0.965839	1.765e-06	up	yes	2.045	1.047	1.046	1.076	1.019	2.058	2.012	2.064	------	------	------	------	------	------	ENOG410ZWW6	S:Function unknown	PF04832.13	SOUL	SOUL heme-binding protein	ER	5	28	25.1	High
A0A3Q7JDS3	Uncharacterized protein OS=Solanum lycopersicum OX=4081 GN=101259226 PE=4 SV=1	1.93264	0.950571	0.0009012	up	yes	2.037	1.054	1.225	1.015	0.921	1.92	2.146	2.044	------	------	------	------	------	------	ENOG410ZDFZ	S:Function unknown	------	------	------	cytoplasmic	1	10	14.7	Medium
A0A3Q7HSX1	Pectin acetylesterase OS=Solanum lycopersicum OX=4081 PE=3 SV=1	1.60067	0.678679	0.000718	up	yes	1.9	1.187	1.063	1.224	1.275	1.896	1.973	1.831	BP:cell wall organization or biogenesis;BP:cellular process;BP:cell wall organization;BP:cellular component organization or biogenesis;BP:external encapsulating structure organization;BP:biological_process;BP:cellular component organization;CC:cell wall;CC:integral component of membrane;CC:external encapsulating structure;CC:cellular_component;CC:extracellular region;CC:intrinsic component of mem…	GO:0071554;GO:0009987;GO:0071555;GO:0071840;GO:0045229;GO:0008150;GO:0016043;GO:0005618;GO:0016021;GO:0030312;GO:0005575;GO:0005576;GO:0031224;GO:0009505;GO:0110165;GO:0016787;GO:0016788;GO:0052793;GO:0052689;GO:0003824;GO:0003674	K19882	NOTUM;NOTUM;NOTUM;NOTUM	------	------	ENOG410XQKD	S:Function unknown	PF03283.14	PAE	Pectinacetylesterase	cytoplasmic	1	3	38.7	High
A0A3Q7IPA8	AAI domain-containing protein OS=Solanum lycopersicum OX=4081 PE=4 SV=1	4.19697	2.06935	0.0002255	up	yes	2.493	0.594	0.307	0.79	0.685	2.557	2.467	2.454	------	------	------	------	------	------	ENOG410YZ3J	S:Function unknown	PF14368.7	LTP_2	Probable lipid transfer	extracellular	1	8	15.6	High
A0A3Q7EMQ4	N-acetyltransferase domain-containing protein OS=Solanum lycopersicum OX=4081 PE=4 SV=1	3.52045	1.81576	0.0001291	up	yes	2.402	0.6823	0.728	0.845	0.474	2.319	2.417	2.469	MF:N-acetyltransferase activity;MF:transferase activity;MF:catalytic activity;MF:acetyltransferase activity;MF:transferase activity, transferring acyl groups;MF:transferase activity, transferring acyl groups other than amino-acyl groups;MF:N-acyltransferase activity;MF:molecular_function;	GO:0008080;GO:0016740;GO:0003824;GO:0016407;GO:0016746;GO:0016747;GO:0016410;GO:0003674	------	------	------	------	COG1670	J:Translation, ribosomal structure and biogenesis	PF13302.8;PF00583.26;PF13523.7;PF13420.8	Acetyltransf_3;Acetyltransf_1;Acetyltransf_8;Acetyltransf_4	Acetyltransferase;Acetyltransferase;Acetyltransferase;Acetyltransferase	cytoplasmic	3	14	25.3	High
A0A3Q7FSX2	Dipeptide epimerase OS=Solanum lycopersicum OX=4081 PE=3 SV=1	1.59125	0.670163	0.0001326	up	yes	1.892	1.189	1.131	1.186	1.251	1.827	1.942	1.906	MF:cation binding;MF:racemase and epimerase activity;MF:racemase and epimerase activity, acting on amino acids and derivatives;MF:isomerase activity;MF:ion binding;MF:catalytic activity;MF:molecular_function;MF:binding;MF:metal ion binding;	GO:0043169;GO:0016854;GO:0016855;GO:0016853;GO:0043167;GO:0003824;GO:0003674;GO:0005488;GO:0046872	------	------	------	------	COG4948	M:Cell wall/membrane/envelope biogenesis	PF13378.7;PF02746.17	MR_MLE_C;MR_MLE_N	Enolase C-terminal domain-like;Mandelate racemase / muconate lactonizing enzyme, N-terminal domain	mitochondrial	3	9	46.7	High
A0A3Q7HSW8	Pectin acetylesterase OS=Solanum lycopersicum OX=4081 PE=3 SV=1	1.65086	0.72322	3.784e-05	up	yes	1.915	1.16	1.156	1.227	1.098	1.915	1.928	1.903	BP:cell wall organization or biogenesis;BP:cellular process;BP:cell wall organization;BP:cellular component organization or biogenesis;BP:external encapsulating structure organization;BP:biological_process;BP:cellular component organization;CC:cell wall;CC:integral component of membrane;CC:external encapsulating structure;CC:cellular_component;CC:extracellular region;CC:intrinsic component of mem…	GO:0071554;GO:0009987;GO:0071555;GO:0071840;GO:0045229;GO:0008150;GO:0016043;GO:0005618;GO:0016021;GO:0030312;GO:0005575;GO:0005576;GO:0031224;GO:0009505;GO:0110165;GO:0016787;GO:0052689;GO:0016788;GO:0052793;GO:0003824;GO:0003674	K19882	NOTUM;NOTUM;NOTUM;NOTUM	------	------	ENOG410XQKD	S:Function unknown	PF03283.14	PAE	Pectinacetylesterase	Golgi apparatus	3	12	44.7	High
A0A3Q7F3E2	Abhydrolase_3 domain-containing protein OS=Solanum lycopersicum OX=4081 GN=101262480 PE=4 SV=1	2.14938	1.10392	4.345e-06	up	yes	2.095	0.9747	0.999	0.965	0.96	2.154	2.076	2.054	BP:biological_process;BP:metabolic process;BP:catabolic process;MF:hydrolase activity;MF:catalytic activity;MF:molecular_function;	GO:0008150;GO:0008152;GO:0009056;GO:0016787;GO:0003824;GO:0003674	------	------	------	------	COG0657	S:Function unknown	PF07859.14;PF10340.10	Abhydrolase_3;Say1_Mug180	alpha/beta hydrolase fold;Steryl acetyl hydrolase	cytoplasmic	14	51	37.2	High
A9LRT7	Isopentenyl-diphosphate Delta-isomerase OS=Solanum lycopersicum OX=4081 GN=IPI PE=2 SV=1	1.728	0.789103	0.0001563	up	yes	1.944	1.125	1.097	1.045	1.232	1.919	1.982	1.93	BP:cellular biosynthetic process;BP:isopentenyl diphosphate metabolic process;BP:organic substance biosynthetic process;BP:isoprenoid biosynthetic process;BP:organic substance metabolic process;BP:phospholipid metabolic process;BP:isopentenyl diphosphate biosynthetic process;BP:lipid metabolic process;BP:isoprenoid metabolic process;BP:cellular process;BP:biosynthetic process;BP:biological_proces…	GO:0044249;GO:0046490;GO:1901576;GO:0008299;GO:0071704;GO:0006644;GO:0009240;GO:0006629;GO:0006720;GO:0009987;GO:0009058;GO:0008150;GO:0008152;GO:0044255;GO:0090407;GO:0008610;GO:0044238;GO:0008654;GO:0044237;GO:0006796;GO:0006793;GO:0019637;GO:0005737;GO:0110165;GO:0005575;GO:0003674;GO:0016863;GO:0016860;GO:0016787;GO:0003824;GO:0016853;GO:0004452	K01823	idi, IDI;idi, IDI	sly00900;sly01100;sly01110	Terpenoid backbone biosynthesis;Metabolic pathways;Biosynthesis of secondary metabolites	COG1443	I:Lipid transport and metabolism	PF00293.29	NUDIX	NUDIX domain	cytoplasmic	8	45	27.2	High
A0A3Q7G6N9	Chitin-binding type-1 domain-containing protein OS=Solanum lycopersicum OX=4081 GN=101256086 PE=4 SV=1	2.69073	1.428	2.202e-05	up	yes	2.236	0.831	0.883	0.893	0.717	2.272	2.192	2.243	BP:amino sugar catabolic process;BP:cellular catabolic process;BP:cell wall macromolecule metabolic process;BP:nitrogen compound metabolic process;BP:aminoglycan metabolic process;BP:organic substance catabolic process;BP:cellular macromolecule catabolic process;BP:cellular macromolecule metabolic process;BP:cell wall macromolecule catabolic process;BP:organic substance metabolic process;BP:chiti…	GO:0046348;GO:0044248;GO:0044036;GO:0006807;GO:0006022;GO:1901575;GO:0044265;GO:0044260;GO:0016998;GO:0071704;GO:0006030;GO:0006032;GO:0009987;GO:0008150;GO:0008152;GO:0005975;GO:0009056;GO:0009057;GO:0044238;GO:1901564;GO:1901565;GO:0006040;GO:1901136;GO:1901135;GO:0044237;GO:0043170;GO:1901072;GO:1901071;GO:0006026;GO:0016798;GO:0003674;GO:0008061;GO:0016787;GO:0003824;GO:0004568;GO:0097367;GO:…	K01183;K20547	E3.2.1.14;E3.2.1.14;CHIB;CHIB;CHIB	sly01100;sly00520;sly04016	Metabolic pathways;Amino sugar and nucleotide sugar metabolism;MAPK signaling pathway - plant	COG3979	S:Function unknown	PF00182.20;PF00187.20	Glyco_hydro_19;Chitin_bind_1	Chitinase class I;Chitin recognition protein	extracellular	2	11	30	High
Q9FVH1	Transaldolase OS=Solanum lycopersicum OX=4081 GN=TAL PE=2 SV=1	1.32903	0.410371	0.01367	up	yes	1.749	1.316	1.16	1.277	1.51	1.759	1.738	1.749	BP:NADP metabolic process;BP:response to metal ion;BP:response to stimulus;BP:carboxylic acid metabolic process;BP:cellular biosynthetic process;BP:pentose-phosphate shunt;BP:small molecule metabolic process;BP:small molecule biosynthetic process;BP:generation of precursor metabolites and energy;BP:phenylpropanoid metabolic process;BP:monocarboxylic acid biosynthetic process;BP:organic cyclic com…	GO:0006739;GO:0010038;GO:0050896;GO:0019752;GO:0044249;GO:0006098;GO:0044281;GO:0044283;GO:0006091;GO:0009698;GO:0072330;GO:1901360;GO:1901576;GO:0009809;GO:0009808;GO:0044550;GO:1901362;GO:0006796;GO:0009699;GO:0071704;GO:0046686;GO:0051156;GO:0006740;GO:0033587;GO:0019748;GO:0006793;GO:0009987;GO:0006725;GO:0032787;GO:0009058;GO:0008150;GO:0008152;GO:0043436;GO:0042221;GO:0010035;GO:0055114;GO:…	K00616	E2.2.1.2, talA, talB	sly00030;sly01230;sly01110;sly01100;sly01200	Pentose phosphate pathway;Biosynthesis of amino acids;Biosynthesis of secondary metabolites;Metabolic pathways;Carbon metabolism	COG0176	G:Carbohydrate transport and metabolism	PF00923.20	TAL_FSA	Transaldolase/Fructose-6-phosphate aldolase	chloroplast	4	11	47.6	High
A0A3Q7JPK6	Uncharacterized protein OS=Solanum lycopersicum OX=4081 GN=101252846 PE=3 SV=1	1.84308	0.882121	5.31e-05	up	yes	1.985	1.077	1.106	1.14	0.984	2.015	1.973	1.966	BP:organophosphate catabolic process;BP:nucleotide catabolic process;BP:small molecule metabolic process;BP:small molecule catabolic process;BP:small molecule biosynthetic process;BP:organic cyclic compound biosynthetic process;BP:organic cyclic compound metabolic process;BP:organic cyclic compound catabolic process;BP:nucleobase-containing small molecule metabolic process;BP:oxoacid metabolic pr…	GO:0046434;GO:0009166;GO:0044281;GO:0044282;GO:0044283;GO:1901362;GO:1901360;GO:1901361;GO:0055086;GO:0043436;GO:0046483;GO:1901564;GO:1901565;GO:1901568;GO:1901569;GO:0016054;GO:0006163;GO:0019637;GO:0019438;GO:0009063;GO:0006807;GO:0006195;GO:1901576;GO:1901575;GO:0018130;GO:0035383;GO:0009154;GO:0009150;GO:0009261;GO:0019439;GO:0008150;GO:0008152;GO:0034654;GO:0034655;GO:0046700;GO:0033869;GO:…	K00253;K00232	IVD, ivd;IVD, ivd;E1.3.3.6, ACOX1, ACOX3;E1.3.3.6, ACOX1, ACOX3	sly00280;sly00640;sly01212;sly01200;sly00592;sly00410;sly01040;sly00071;sly01100;sly04146;sly01110	Valine, leucine and isoleucine degradation;Propanoate metabolism;Fatty acid metabolism;Carbon metabolism;alpha-Linolenic acid metabolism;beta-Alanine metabolism;Biosynthesis of unsaturated fatty acids;Fatty acid degradation;Metabolic pathways;Peroxisome;Biosynthesis of secondary metabolites	ENOG410XNMY	I:Lipid transport and metabolism	PF00441.25;PF02771.17;PF02770.20;PF08028.12	Acyl-CoA_dh_1;Acyl-CoA_dh_N;Acyl-CoA_dh_M;Acyl-CoA_dh_2	Acyl-CoA dehydrogenase, C-terminal domain;Acyl-CoA dehydrogenase, N-terminal domain;Acyl-CoA dehydrogenase, middle domain;Acyl-CoA dehydrogenase, C-terminal domain	mitochondrial	9	27	45.3	High
A0A3Q7FY29	Patatin OS=Solanum lycopersicum OX=4081 GN=101249694 PE=3 SV=1	2.00591	1.00425	1.488e-05	up	yes	2.038	1.016	1.043	1.062	0.942	2.012	2.068	2.033	BP:organic substance metabolic process;BP:organic substance catabolic process;BP:lipid metabolic process;BP:primary metabolic process;BP:catabolic process;BP:lipid catabolic process;BP:metabolic process;BP:biological_process;MF:hydrolase activity;MF:hydrolase activity, acting on ester bonds;MF:catalytic activity;MF:molecular_function;MF:carboxylic ester hydrolase activity;MF:phospholipase activit…	GO:0071704;GO:1901575;GO:0006629;GO:0044238;GO:0009056;GO:0016042;GO:0008152;GO:0008150;GO:0016787;GO:0016788;GO:0003824;GO:0003674;GO:0052689;GO:0004620;GO:0016298;GO:0047372	------	------	------	------	COG3621	S:Function unknown	PF01734.23	Patatin	Patatin-like phospholipase	extracellular	8	38	45	High
A0A494G9R4	Uncharacterized protein OS=Solanum lycopersicum OX=4081 PE=3 SV=1	1.7654	0.819994	0.0001015	up	yes	1.949	1.104	1.149	1.074	1.088	1.965	2.025	1.856	CC:integral component of membrane;CC:cellular_component;CC:intrinsic component of membrane;CC:cellular anatomical entity;MF:hydrolase activity;MF:hydrolase activity, acting on ester bonds;MF:catalytic activity;MF:molecular_function;	GO:0016021;GO:0005575;GO:0031224;GO:0110165;GO:0016787;GO:0016788;GO:0003824;GO:0003674	------	------	------	------	ENOG410YA52	I:Lipid transport and metabolism	PF00657.23	Lipase_GDSL	GDSL-like Lipase/Acylhydrolase	peroxisomal	2	6	32.3	High
A0A3Q7HY22	Uncharacterized protein OS=Solanum lycopersicum OX=4081 PE=4 SV=1	2.54265	1.34633	3.077e-06	up	yes	2.191	0.8617	0.915	0.842	0.828	2.162	2.237	2.174	MF:catalytic activity;MF:transferase activity;MF:glutathione transferase activity;MF:molecular_function;MF:transferase activity, transferring alkyl or ary;	GO:0003824;GO:0016740;GO:0004364;GO:0003674;GO:0016765	K00799	GST, gst;GST, gst;GST, gst;GST, gst;GST, gst	sly01100;sly00480	Metabolic pathways;Glutathione metabolism	ENOG410XSIX	S:Function unknown	PF02798.21;PF13409.7;PF13417.7	GST_N;GST_N_2;GST_N_3	Glutathione S-transferase, N-terminal domain;Glutathione S-transferase, N-terminal domain;Glutathione S-transferase, N-terminal domain	cytoplasmic	4	16	27.4	High
Q53U35	Similar to pathogenesis-related protein STH-2 OS=Solanum lycopersicum OX=4081 PE=2 SV=1	1.84063	0.880203	0.0002162	up	yes	1.975	1.073	1.096	0.985	1.137	2.037	1.867	2.02	BP:regulation of primary metabolic process;BP:regulation of metabolic process;BP:regulation of phosphatase activity;BP:regulation of cellular metabolic process;BP:signal transduction;BP:regulation of phosphate metabolic process;BP:regulation of biological process;BP:abscisic acid-activated signaling pathway;BP:regulation of protein metabolic process;BP:regulation of protein serine/threonine phosp…	GO:0080090;GO:0019222;GO:0010921;GO:0031323;GO:0007165;GO:0019220;GO:0050789;GO:0009738;GO:0051246;GO:0080163;GO:0065007;GO:0031399;GO:0065009;GO:0009755;GO:0050790;GO:0060255;GO:0009987;GO:0050794;GO:0006952;GO:0006950;GO:0008150;GO:0051171;GO:0035303;GO:0035304;GO:0043666;GO:0051336;GO:0051174;GO:0032268;GO:0009607;GO:0050896;GO:0043229;GO:0043227;GO:0005737;GO:0005634;GO:0043226;GO:0110165;GO:…	------	------	------	------	ENOG4111MZ2;ENOG410YZ38	S:Function unknown;	PF00407.20	Bet_v_1	Pathogenesis-related protein Bet v 1 family	cytoplasmic	6	64	17.2	High
Q9FPM6	9-divinyl ether synthase OS=Solanum lycopersicum OX=4081 GN=DES PE=1 SV=1	2.0079	1.00569	0.001076	up	yes	2.034	1.013	0.915	0.909	1.215	2.088	1.902	2.112	BP:organic cyclic compound metabolic process;BP:organic substance metabolic process;BP:oxidation-reduction process;BP:sterol metabolic process;BP:lipid metabolic process;BP:biological_process;BP:metabolic process;BP:steroid metabolic process;BP:primary metabolic process;BP:organic hydroxy compound metabolic process;CC:cellular anatomical entity;CC:cytosol;CC:cellular_component;MF:monooxygenase ac…	GO:1901360;GO:0071704;GO:0055114;GO:0016125;GO:0006629;GO:0008150;GO:0008152;GO:0008202;GO:0044238;GO:1901615;GO:0110165;GO:0005829;GO:0005575;GO:0004497;GO:0003674;GO:0005488;GO:1901363;GO:0016491;GO:0043169;GO:0046914;GO:0016829;GO:0016705;GO:0043167;GO:0005506;GO:0046872;GO:0020037;GO:0003824;GO:0102895;GO:0046906;GO:0097159;GO:0016835;GO:0016836	K17874;K01723	CYP74D, DES;AOS;AOS;AOS;AOS	sly01100;sly00592;sly01110	Metabolic pathways;alpha-Linolenic acid metabolism;Biosynthesis of secondary metabolites	ENOG410Y1KX	Q:Secondary metabolites biosynthesis, transport and catabolism	PF00067.23	p450	Cytochrome P450	cytoplasmic	1	2	54.2	High
A0A3Q7HRJ3	Uncharacterized protein OS=Solanum lycopersicum OX=4081 PE=3 SV=1	2.52634	1.33705	1.69e-06	up	yes	2.182	0.8637	0.879	0.889	0.823	2.214	2.194	2.139	CC:intrinsic component of membrane;CC:integral component of membrane;CC:cellular_component;CC:cellular anatomical entity;MF:purine ribonucleoside triphosphate binding;MF:molecular_function;MF:binding;MF:ATPase activity;MF:ion binding;MF:heterocyclic compound binding;MF:anion binding;MF:nucleotide binding;MF:nucleoside phosphate binding;MF:purine nucleotide binding;MF:ATP binding;MF:hydrolase acti…	GO:0031224;GO:0016021;GO:0005575;GO:0110165;GO:0035639;GO:0003674;GO:0005488;GO:0016887;GO:0043167;GO:1901363;GO:0043168;GO:0000166;GO:1901265;GO:0017076;GO:0005524;GO:0016787;GO:0017111;GO:0036094;GO:0003824;GO:0016818;GO:0030554;GO:0097367;GO:0097159;GO:0016817;GO:0016462;GO:0032559;GO:0032555;GO:0032553	------	------	------	------	COG1131	U:Intracellular trafficking, secretion, and vesicular transport	PF01061.25;PF00005.28;PF08370.12;PF19055.1;PF14510.7	ABC2_membrane;ABC_tran;PDR_assoc;ABC2_membrane_7;ABC_trans_N	ABC-2 type transporter;ABC transporter;Plant PDR ABC transporter associated;ABC-2 type transporter;ABC-transporter N-terminal	cytoplasmic	2	5	328	High
A0A3Q7GG77	Uncharacterized protein OS=Solanum lycopersicum OX=4081 GN=101268572 PE=3 SV=1	2.36171	1.23983	2.372e-05	up	yes	2.139	0.9057	0.949	0.926	0.842	2.075	2.225	2.118	BP:developmental growth;BP:positive regulation of response to stimulus;BP:regulation of response to stimulus;BP:regulation of biological process;BP:multicellular organism development;BP:cellular component organization or biogenesis;BP:gametophyte development;BP:growth;BP:pollen development;BP:regulation of growth;BP:regulation of response to water deprivation;BP:cellular component organization;BP…	GO:0048589;GO:0048584;GO:0048583;GO:0050789;GO:0007275;GO:0071840;GO:0048229;GO:0040007;GO:0009555;GO:0040008;GO:2000070;GO:0016043;GO:0065007;GO:0048518;GO:0080186;GO:0032502;GO:0032501;GO:0009987;GO:0008150;GO:0006996;GO:0034389;GO:0045927;GO:0080134;GO:0048856;GO:1902584;GO:0005783;GO:0043229;GO:0043228;GO:0043227;GO:0005773;GO:0005811;GO:0043226;GO:0110165;GO:0043231;GO:0043232;GO:0005575	------	------	------	------	ENOG41117F2	S:Function unknown	PF05755.13	REF	Rubber elongation factor protein	ER	8	48	25.1	High
A0A3Q7HCN1	Cytochrome b5 heme-binding domain-containing protein OS=Solanum lycopersicum OX=4081 GN=101248794 PE=4 SV=1	1.74616	0.804186	0.004329	up	yes	1.933	1.107	1.195	0.893	1.234	2.117	1.856	1.827	CC:integral component of membrane;CC:membrane;CC:cellular_component;CC:intrinsic component of membrane;CC:cellular anatomical entity;CC:endomembrane system;	GO:0016021;GO:0016020;GO:0005575;GO:0031224;GO:0110165;GO:0012505	K17278	PGRMC1_2;PGRMC1_2;PGRMC1_2;PGRMC1_2	------	------	ENOG4111JSU	S:Function unknown	PF00173.29	Cyt-b5	Cytochrome b5-like Heme/Steroid binding domain	Golgi apparatus	1	3	27.1	Medium
O22548	Inorganic phosphate transporter OS=Solanum lycopersicum OX=4081 GN=LePT1 PE=2 SV=1	2.00593	1.00427	4.22e-06	up	yes	2.028	1.011	1.002	1.006	1.024	1.971	2.064	2.048	BP:ion transport;BP:transport;BP:phosphate ion transport;BP:anion transport;BP:biological_process;BP:inorganic anion transport;BP:establishment of localization;BP:localization;CC:integral component of membrane;CC:cellular_component;CC:cellular anatomical entity;CC:intrinsic component of membrane;MF:molecular_function;MF:secondary active transmembrane transporter activity;MF:inorganic solute uptak…	GO:0006811;GO:0006810;GO:0006817;GO:0006820;GO:0008150;GO:0015698;GO:0051234;GO:0051179;GO:0016021;GO:0005575;GO:0110165;GO:0031224;GO:0003674;GO:0015291;GO:0015318;GO:0005315;GO:0022857;GO:0005215;GO:0022804	K08176	PHO84;PHO84;PHO84;PHO84;PHO84	------	------	ENOG410ZVN7	G:Carbohydrate transport and metabolism	PF00083.25;PF07690.17	Sugar_tr;MFS_1	Sugar;Major Facilitator Superfamily	chloroplast	4	11	58.7	High
A0A3Q7F1L3	Glycine cleavage system H protein OS=Solanum lycopersicum OX=4081 GN=101258615 PE=3 SV=1	2.21318	1.14612	9.079e-05	up	yes	2.093	0.9457	0.854	0.946	1.037	2.157	1.997	2.126	BP:glycine catabolic process;BP:carboxylic acid metabolic process;BP:cellular amino acid catabolic process;BP:nitrogen compound metabolic process;BP:small molecule metabolic process;BP:small molecule catabolic process;BP:serine family amino acid metabolic process;BP:organic substance catabolic process;BP:glycine metabolic process;BP:glycine decarboxylation via glycine cleavage system;BP:cellular …	GO:0006546;GO:0019752;GO:0009063;GO:0006807;GO:0044281;GO:0044282;GO:0009069;GO:1901575;GO:0006544;GO:0019464;GO:0006520;GO:0071704;GO:1901605;GO:1901606;GO:0009987;GO:0008150;GO:0008152;GO:0043436;GO:0009056;GO:0009071;GO:0044248;GO:0044238;GO:1901564;GO:1901565;GO:0006082;GO:0046395;GO:0016054;GO:0044237;GO:1990204;GO:0043229;GO:0043227;GO:0043226;GO:0005739;GO:0110165;GO:1902494;GO:0005960;GO:…	K02437	gcvH, GCSH;gcvH, GCSH;gcvH, GCSH	sly00260;sly01110;sly01100;sly00630;sly01200	Glycine, serine and threonine metabolism;Biosynthesis of secondary metabolites;Metabolic pathways;Glyoxylate and dicarboxylate metabolism;Carbon metabolism	COG0509	J:Translation, ribosomal structure and biogenesis	PF01597.20	GCV_H	Glycine cleavage H-protein	mitochondrial	1	6	17.1	High
O24024	Plastid-lipid-Associated Protein (Fragment) OS=Solanum lycopersicum OX=4081 GN=pap PE=4 SV=1	4.7958	2.26177	0.0001298	up	yes	2.513	0.524	0.61	0.66	0.302	2.356	2.59	2.593	BP:cellular response to light stimulus;BP:response to radiation;BP:response to light stimulus;BP:response to water deprivation;BP:response to water;BP:cellular response to stimulus;BP:cellular response to radiation;BP:cellular response to abiotic stimulus;BP:cellular process;BP:response to stress;BP:biological_process;BP:response to acid chemical;BP:response to chemical;BP:response to inorganic s…	GO:0071482;GO:0009314;GO:0009416;GO:0009414;GO:0009415;GO:0051716;GO:0071478;GO:0071214;GO:0009987;GO:0006950;GO:0008150;GO:0001101;GO:0042221;GO:0010035;GO:0104004;GO:1901700;GO:0009628;GO:0050896;GO:0055035;GO:0034357;GO:0009535;GO:0016020;GO:0110165;GO:0042651;GO:0005575	------	------	------	------	ENOG4111PVP	S:Function unknown	PF04755.13	PAP_fibrillin	PAP_fibrillin	cytoplasmic	1	61	15.8	High
A0A3Q7IXT7	Amidohydro-rel domain-containing protein OS=Solanum lycopersicum OX=4081 GN=101261880 PE=3 SV=1	2.21036	1.14428	1.044e-05	up	yes	2.091	0.946	1.003	0.926	0.909	2.044	2.083	2.147	BP:cellular catabolic process;BP:pyrimidine-containing compound catabolic process;BP:cellular nitrogen compound metabolic process;BP:nitrogen compound metabolic process;BP:small molecule metabolic process;BP:nucleobase catabolic process;BP:organic cyclic compound metabolic process;BP:pyrimidine-containing compound metabolic process;BP:nucleobase-containing compound metabolic process;BP:organic su…	GO:0044248;GO:0072529;GO:0034641;GO:0006807;GO:0044281;GO:0046113;GO:1901360;GO:0072527;GO:0006139;GO:1901575;GO:0006208;GO:0006206;GO:0071704;GO:1901361;GO:0044270;GO:0009987;GO:0006725;GO:0046700;GO:0009112;GO:0008150;GO:0008152;GO:0009056;GO:0055086;GO:0046483;GO:0044238;GO:1901564;GO:1901565;GO:0044237;GO:0005737;GO:0016021;GO:0031224;GO:0110165;GO:0005829;GO:0005575;GO:0003674;GO:0016787;GO:…	K01466;K01464	DPYS, dht, hydA;allB	sly00770;sly01100;sly00230;sly00240;sly00410	Pantothenate and CoA biosynthesis;Metabolic pathways;Purine metabolism;Pyrimidine metabolism;beta-Alanine metabolism	COG0044	F:Nucleotide transport and metabolism	PF01979.21;PF07969.12	Amidohydro_1;Amidohydro_3	Amidohydrolase family;Amidohydrolase family	plasma membrane	7	15	58.2	High
A0A3Q7GLE2	Uncharacterized protein OS=Solanum lycopersicum OX=4081 GN=101263686 PE=3 SV=1	1.79558	0.84445	0.008013	up	yes	1.95	1.086	0.89	1.335	1.034	1.719	2.029	2.103	BP:nucleosome organization;BP:protein-DNA complex subunit organization;BP:cellular component assembly;BP:chromatin organization;BP:nucleosome assembly;BP:cellular process;BP:cellular component organization;BP:macromolecular complex assembly;BP:macromolecular complex subunit organization;BP:biological_process;BP:protein-DNA complex assembly;BP:cellular macromolecular complex assembly;BP:cellular c…	GO:0034728;GO:0071824;GO:0022607;GO:0006325;GO:0006334;GO:0009987;GO:0016043;GO:0065003;GO:0043933;GO:0008150;GO:0065004;GO:0034622;GO:0071840;GO:0005575;GO:0043231;GO:0043226;GO:0043229;GO:0110165;GO:0043227;GO:0005634	K11279	NAP1L1, NRP;NAP1L1, NRP;NAP1L1, NRP;NAP1L1, NRP;NAP1L1, NRP	------	------	ENOG410XQN9	S:Function unknown	PF00956.19	NAP	Nucleosome assembly protein	nuclear	1	2	42.4	Medium
A0A3Q7GY58	Uncharacterized protein OS=Solanum lycopersicum OX=4081 GN=101264734 PE=3 SV=1	1.9465	0.960881	0.0002157	up	yes	2.001	1.028	1.003	1.166	0.915	2.001	2.035	1.967	MF:serine-type endopeptidase activity;MF:endopeptidase activity;MF:hydrolase activity, acting on acid phosphorus-nitrogen bonds;MF:hydrolase activity;MF:serine hydrolase activity;MF:catalytic activity, acting on a protein;MF:catalytic activity;MF:peptidase activity, acting on L-amino acid peptides;MF:molecular_function;MF:peptidase activity;MF:serine-type peptidase activity;	GO:0004252;GO:0004175;GO:0016825;GO:0016787;GO:0017171;GO:0140096;GO:0003824;GO:0070011;GO:0003674;GO:0008233;GO:0008236	------	------	------	------	COG1404	J:Translation, ribosomal structure and biogenesis	PF00082.23;PF17766.2;PF05922.17;PF02225.23	Peptidase_S8;fn3_6;Inhibitor_I9;PA	Subtilase family;Fibronectin type-III domain;Peptidase inhibitor I9;PA domain	extracellular	9	13	82.7	High
B1Q3F1	Glutamate decarboxylase OS=Solanum lycopersicum OX=4081 GN=LeGAD2 PE=2 SV=1	2.57497	1.36456	2.461e-05	up	yes	2.181	0.847	0.925	0.881	0.735	2.18	2.213	2.15	BP:small molecule catabolic process;BP:carboxylic acid metabolic process;BP:cellular amino acid catabolic process;BP:nitrogen compound metabolic process;BP:small molecule metabolic process;BP:glutamine family amino acid catabolic process;BP:glutamine family amino acid metabolic process;BP:organic substance catabolic process;BP:cellular amino acid metabolic process;BP:organic substance metabolic p…	GO:0044282;GO:0019752;GO:0009063;GO:0006807;GO:0044281;GO:0009065;GO:0009064;GO:1901575;GO:0006520;GO:0071704;GO:1901605;GO:1901606;GO:0044238;GO:0009987;GO:0008150;GO:0008152;GO:0043436;GO:0009056;GO:0044248;GO:0043649;GO:0043648;GO:1901564;GO:1901565;GO:0006082;GO:0046395;GO:0044237;GO:0006536;GO:0006538;GO:0016054;GO:0110165;GO:0005829;GO:0005575;GO:0030170;GO:0070279;GO:0003674;GO:1901363;GO:…	K01580	E4.1.1.15, gadB, gadA, GAD;E4.1.1.15, gadB, gadA, GAD;E4.1.1.15, gadB, gadA, GAD;E4.1.1.15, gadB, gadA, GAD;E4.1.1.15, gadB, gadA, GAD	sly00410;sly00650;sly00430;sly00250;sly01100;sly01110	beta-Alanine metabolism;Butanoate metabolism;Taurine and hypotaurine metabolism;Alanine, aspartate and glutamate metabolism;Metabolic pathways;Biosynthesis of secondary metabolites	COG0076	O:Posttranslational modification, protein turnover, chaperones	PF00282.20;PF00266.20	Pyridoxal_deC;Aminotran_5	Pyridoxal-dependent decarboxylase conserved domain;Aminotransferase class-V	cytoplasmic	14	44	56.9	High
Q96477	LRR protein OS=Solanum lycopersicum OX=4081 GN=LRP PE=4 SV=1	1.92464	0.944587	6.895e-06	up	yes	1.992	1.035	0.983	1.047	1.075	1.964	1.994	2.018	BP:hormone-mediated signaling pathway;BP:cellular process;BP:regulation of cellular process;BP:biological_process;BP:signal transduction;BP:biological regulation;BP:regulation of biological process;CC:membrane;CC:cellular_component;CC:plasma membrane;CC:cellular anatomical entity;MF:molecular_function;MF:kinase activity;MF:transferase activity, transferring phosphorus-containing groups;MF:catalyt…	GO:0009755;GO:0009987;GO:0050794;GO:0008150;GO:0007165;GO:0065007;GO:0050789;GO:0016020;GO:0005575;GO:0005886;GO:0110165;GO:0003674;GO:0016301;GO:0016772;GO:0003824;GO:0016740	K13416;K13418	BAK1;BAK1;SERK1	sly04626;sly04075;sly04016	Plant-pathogen interaction;Plant hormone signal transduction;MAPK signaling pathway - plant	COG4886	S:Function unknown	PF13855.7;PF08263.13;PF12799.8	LRR_8;LRRNT_2;LRR_4	Leucine rich repeat;Leucine rich repeat N-terminal domain;Leucine Rich repeats	extracellular	4	17	24.2	High
A0A3Q7HTY1	M20_dimer domain-containing protein OS=Solanum lycopersicum OX=4081 GN=101267549 PE=4 SV=1	2.03977	1.02841	0.0001343	up	yes	2.031	0.9957	0.98	0.903	1.104	1.96	2.104	2.03	BP:ornithine biosynthetic process;BP:ornithine metabolic process;BP:carboxylic acid metabolic process;BP:cellular biosynthetic process;BP:nitrogen compound metabolic process;BP:small molecule metabolic process;BP:small molecule biosynthetic process;BP:organic substance biosynthetic process;BP:cellular amino acid metabolic process;BP:organic substance metabolic process;BP:alpha-amino acid metaboli…	GO:0006592;GO:0006591;GO:0019752;GO:0044249;GO:0006807;GO:0044281;GO:0044283;GO:1901576;GO:0006520;GO:0071704;GO:1901605;GO:1901607;GO:0008652;GO:0009987;GO:0009058;GO:0008150;GO:0008152;GO:0043436;GO:0044238;GO:1901564;GO:0006082;GO:1901566;GO:0046394;GO:0016053;GO:0044237;GO:0005829;GO:0005575;GO:0110165;GO:0003674;GO:0008777;GO:0016787;GO:0019213;GO:0003824;GO:0016811;GO:0016810	K01438	argE;argE;argE	sly01100;sly01230;sly01210;sly00220;sly01110	Metabolic pathways;Biosynthesis of amino acids;2-Oxocarboxylic acid metabolism;Arginine biosynthesis;Biosynthesis of secondary metabolites	COG0624	H:Coenzyme transport and metabolism	PF01546.29;PF07687.15	Peptidase_M20;M20_dimer	Peptidase family M20/M25/M40;Peptidase dimerisation domain	cytoplasmic	9	33	48.1	High
A0A3Q7F0H8	Uncharacterized protein OS=Solanum lycopersicum OX=4081 GN=101256549 PE=4 SV=1	2.32706	1.21851	2.936e-05	up	yes	2.116	0.9093	0.938	0.961	0.829	2.082	2.07	2.195	CC:cellular_component;CC:integral component of membrane;CC:cellular anatomical entity;CC:intrinsic component of membrane;	GO:0005575;GO:0016021;GO:0110165;GO:0031224	------	------	------	------	ENOG410ZGFF	S:Function unknown	PF06999.13	Suc_Fer-like	Sucrase/ferredoxin-like	cytoplasmic	3	17	37.3	High
Q9STB2	Chorismate mutase OS=Solanum lycopersicum OX=4081 PE=2 SV=1	2.13693	1.09554	2.358e-05	up	yes	2.06	0.964	1.025	0.938	0.929	1.984	2.105	2.091	BP:primary metabolic process;BP:carboxylic acid metabolic process;BP:cellular biosynthetic process;BP:nitrogen compound metabolic process;BP:small molecule metabolic process;BP:small molecule biosynthetic process;BP:organic cyclic compound biosynthetic process;BP:organonitrogen compound biosynthetic process;BP:organic cyclic compound metabolic process;BP:organic substance biosynthetic process;BP:…	GO:0044238;GO:0019752;GO:0044249;GO:0006807;GO:0044281;GO:0044283;GO:1901362;GO:1901566;GO:1901360;GO:1901576;GO:0006520;GO:0071704;GO:0008652;GO:0009987;GO:0006725;GO:0009058;GO:0008150;GO:0008152;GO:0043436;GO:0009072;GO:0009073;GO:0043648;GO:1901564;GO:0006082;GO:0046394;GO:0016053;GO:0044237;GO:0019438;GO:0046417;GO:0003674;GO:0016866;GO:0004106;GO:0003824;GO:0016853	K01850	E5.4.99.5;E5.4.99.5	sly01230;sly01100;sly00400;sly01110	Biosynthesis of amino acids;Metabolic pathways;Phenylalanine, tyrosine and tryptophan biosynthesis;Biosynthesis of secondary metabolites	COG1605	E:Amino acid transport and metabolism	------	------	------	chloroplast	7	41	29.2	High
A0A3Q7FH88	Uncharacterized protein OS=Solanum lycopersicum OX=4081 PE=4 SV=1	1.47787	0.563518	0.01494	up	yes	1.803	1.22	1.213	1.218	1.23	2.059	1.567	1.784	CC:cellular_component;CC:cytosol;CC:cellular anatomical entity;MF:aminopeptidase activity;MF:endopeptidase activity;MF:serine-type endopeptidase activity;MF:hydrolase activity, acting on acid phosphorus-nitrogen bonds;MF:hydrolase activity;MF:tripeptidyl-peptidase activity;MF:catalytic activity;MF:serine hydrolase activity;MF:catalytic activity, acting on a protein;MF:exopeptidase activity;MF:pep…	GO:0005575;GO:0005829;GO:0110165;GO:0004177;GO:0004175;GO:0004252;GO:0016825;GO:0016787;GO:0008240;GO:0003824;GO:0017171;GO:0140096;GO:0008238;GO:0070011;GO:0003674;GO:0070009;GO:0070008;GO:0008233;GO:0008236	K01280	TPP2	------	------	COG1404	S:Function unknown	------	------	------	extracellular	1	10	18.1	High
A0A3Q7FR86	Beta-galactosidase OS=Solanum lycopersicum OX=4081 PE=3 SV=1	1.65554	0.727298	0.0008625	up	yes	1.884	1.138	1.14	1.009	1.266	1.808	1.92	1.923	BP:organic substance metabolic process;BP:biological_process;BP:metabolic process;BP:primary metabolic process;BP:carbohydrate metabolic process;CC:intracellular organelle;CC:membrane-bounded organelle;CC:organelle;CC:cell wall;CC:cellular anatomical entity;CC:external encapsulating structure;CC:intracellular membrane-bounded organelle;CC:cellular_component;CC:vacuole;MF:hydrolase activity, actin…	GO:0071704;GO:0008150;GO:0008152;GO:0044238;GO:0005975;GO:0043229;GO:0043227;GO:0043226;GO:0005618;GO:0110165;GO:0030312;GO:0043231;GO:0005575;GO:0005773;GO:0016798;GO:0003674;GO:0005488;GO:0004565;GO:0016787;GO:0015925;GO:0003824;GO:0030246;GO:0004553	------	------	------	------	COG1874	S:Function unknown	PF01301.20;PF17834.2;PF02140.19;PF13364.7;PF02449.16	Glyco_hydro_35;GHD;Gal_Lectin;BetaGal_dom4_5;Glyco_hydro_42	Glycosyl hydrolases family 35;Beta-sandwich domain in beta galactosidase;Galactose binding lectin domain;Beta-galactosidase jelly roll domain;Beta-galactosidase	extracellular	2	4	98	High
A0A3Q7EP27	Rhodanese domain-containing protein OS=Solanum lycopersicum OX=4081 PE=4 SV=1	2.47043	1.30476	1.291e-05	up	yes	2.151	0.8707	0.79	0.863	0.959	2.151	2.159	2.143	MF:aminopeptidase activity;MF:transition metal ion binding;MF:hydrolase activity;MF:catalytic activity;MF:cation binding;MF:catalytic activity, acting on a protein;MF:manganese ion binding;MF:ion binding;MF:exopeptidase activity;MF:peptidase activity, acting on L-amino acid peptides;MF:molecular_function;MF:binding;MF:peptidase activity;MF:metal ion binding;	GO:0004177;GO:0046914;GO:0016787;GO:0003824;GO:0043169;GO:0140096;GO:0030145;GO:0043167;GO:0008238;GO:0070011;GO:0003674;GO:0005488;GO:0008233;GO:0046872	K01262;K14213	pepP;PEPD	------	------	ENOG4111JYH;COG0006	O:Posttranslational modification, protein turnover, chaperones;	PF00557.25;PF03959.14;PF05195.17;PF12368.9;PF17773.2	Peptidase_M24;FSH1;AMP_N;Rhodanese_C;UPF0176_N	Metallopeptidase family M24;Serine hydrolase;Aminopeptidase P, N-terminal domain;Rhodanase C-terminal;UPF0176 acylphosphatase like domain	cytoplasmic	2	2	118.7	High
A0A3Q7J0X9	Amidase domain-containing protein OS=Solanum lycopersicum OX=4081 GN=101255659 PE=4 SV=1	1.65611	0.727801	0.0005235	up	yes	1.883	1.137	1.143	1.259	1.009	1.908	1.87	1.872	------	------	K01426;K02433	E3.5.1.4, amiE;E3.5.1.4, amiE;E3.5.1.4, amiE;gatA, QRSL1	sly00330;sly00380;sly00970;sly01100;sly00360	Arginine and proline metabolism;Tryptophan metabolism;Aminoacyl-tRNA biosynthesis;Metabolic pathways;Phenylalanine metabolism	COG0154	S:Function unknown	PF01425.22	Amidase	Amidase	extracellular	14	37	54.6	High
A0A3Q7IM65	Uncharacterized protein OS=Solanum lycopersicum OX=4081 PE=4 SV=1	2.11302	1.07931	2.908e-05	up	yes	2.049	0.9697	1.029	0.95	0.93	1.999	2.13	2.018	CC:integral component of membrane;CC:cellular_component;CC:intrinsic component of membrane;CC:cellular anatomical entity;MF:oxidoreductase activity, acting on CH-OH group of donors;MF:oxidoreductase activity, acting on the CH-OH group of donors, NAD or NADP as acceptor;MF:catalytic activity;MF:molecular_function;MF:oxidoreductase activity;MF:tropine dehydrogenase activity;	GO:0016021;GO:0005575;GO:0031224;GO:0110165;GO:0016614;GO:0016616;GO:0003824;GO:0003674;GO:0016491;GO:0050356	K05354;K08081	TR1;TR2;TR1;TR1;TR1	sly01100;sly00960;sly01110	Metabolic pathways;Tropane, piperidine and pyridine alkaloid biosynthesis;Biosynthesis of secondary metabolites	COG1028	S:Function unknown	PF13561.7;PF00106.26;PF08659.11	adh_short_C2;adh_short;KR	Enoyl;short chain dehydrogenase;KR domain	peroxisomal	7	35	29.7	High
A0A3Q7GFU5	Glucan endo-1,3-beta-D-glucosidase OS=Solanum lycopersicum OX=4081 GN=101257963 PE=3 SV=1	1.79352	0.842793	1.412e-05	up	yes	1.937	1.08	1.02	1.131	1.09	1.927	1.955	1.929	BP:metabolic process;BP:organic substance metabolic process;BP:biological_process;BP:primary metabolic process;BP:carbohydrate metabolic process;CC:anchored component of plasma membrane;CC:intracellular organelle;CC:intrinsic component of plasma membrane;CC:organelle;CC:cell junction;CC:anchored component of membrane;CC:vacuole;CC:membrane-bounded organelle;CC:intrinsic component of membrane;CC:c…	GO:0008152;GO:0071704;GO:0008150;GO:0044238;GO:0005975;GO:0046658;GO:0043229;GO:0031226;GO:0043226;GO:0030054;GO:0031225;GO:0005773;GO:0043227;GO:0031224;GO:0110165;GO:0070161;GO:0005911;GO:0009506;GO:0043231;GO:0005575;GO:0016798;GO:0003674;GO:0016787;GO:0003824;GO:0004553	K19893	GN5_6;GN5_6	sly01100;sly00500	Metabolic pathways;Starch and sucrose metabolism	ENOG410YE7X	U:Intracellular trafficking, secretion, and vesicular transport	PF00332.19;PF07983.14	Glyco_hydro_17;X8	Glycosyl hydrolases family 17;X8 domain	vacuolar	11	35	52.7	High
A0A3Q7GYL5	Uncharacterized protein OS=Solanum lycopersicum OX=4081 GN=101248784 PE=3 SV=1	1.55461	0.636557	0.001129	up	yes	1.836	1.181	1.06	1.232	1.251	1.92	1.839	1.748	MF:endopeptidase inhibitor activity;MF:enzyme regulator activity;MF:peptidase regulator activity;MF:molecular_function;MF:peptidase inhibitor activity;MF:enzyme inhibitor activity;MF:molecular function regulator;MF:endopeptidase regulator activity;	GO:0004866;GO:0030234;GO:0061134;GO:0003674;GO:0030414;GO:0004857;GO:0098772;GO:0061135	------	------	------	------	ENOG410YHN1	O:Posttranslational modification, protein turnover, chaperones	PF00197.19	Kunitz_legume	Trypsin and protease inhibitor	extracellular	3	27	23.3	High
A0A3Q7FN52	Uncharacterized protein OS=Solanum lycopersicum OX=4081 GN=101256571 PE=3 SV=1	2.20957	1.14377	1.82e-06	up	yes	2.077	0.94	0.945	0.979	0.896	2.057	2.097	2.078	BP:nitrogen compound transport;BP:amide transport;BP:protein localization;BP:intracellular transport;BP:macromolecule localization;BP:intracellular protein transport;BP:transport;BP:establishment of protein localization;BP:peptide transport;BP:biological_process;BP:organic substance transport;BP:protein transport;BP:cellular process;BP:establishment of localization;BP:localization;BP:establishmen…	GO:0071705;GO:0042886;GO:0008104;GO:0046907;GO:0033036;GO:0006886;GO:0006810;GO:0045184;GO:0015833;GO:0008150;GO:0071702;GO:0015031;GO:0009987;GO:0051234;GO:0051179;GO:0051649;GO:0051641	------	------	------	------	ENOG410Y26G	U:Intracellular trafficking, secretion, and vesicular transport	PF00790.20;PF03127.15	VHS;GAT	VHS domain;GAT domain	cytoplasmic	8	23	44	High
A0A3Q7F4J5	DUF3700 domain-containing protein OS=Solanum lycopersicum OX=4081 GN=101246306 PE=4 SV=1	2.17195	1.11899	8.584e-06	up	yes	2.064	0.9503	0.929	0.909	1.013	2.022	2.095	2.075	------	------	------	------	------	------	ENOG41118MX	S:Function unknown	PF12481.9;PF13537.7;PF13522.7	DUF3700;GATase_7;GATase_6	Aluminium induced protein;Glutamine amidotransferase domain;Glutamine amidotransferase domain	cytoplasmic	2	9	28.3	High
K4B320	Uncharacterized protein OS=Solanum lycopersicum OX=4081 PE=4 SV=1	1.44878	0.534839	0.01592	up	yes	1.782	1.23	1.215	1.026	1.45	1.671	1.79	1.885	MF:purine ribonucleoside triphosphate binding;MF:molecular_function;MF:binding;MF:ion binding;MF:heterocyclic compound binding;MF:purine nucleoside binding;MF:nucleoside binding;MF:anion binding;MF:pyrophosphatase activity;MF:nucleotide binding;MF:guanyl ribonucleotide binding;MF:nucleoside phosphate binding;MF:ribonucleoside binding;MF:purine nucleotide binding;MF:GTP binding;MF:hydrolase activi…	GO:0035639;GO:0003674;GO:0005488;GO:0043167;GO:1901363;GO:0001883;GO:0001882;GO:0043168;GO:0016462;GO:0000166;GO:0032561;GO:1901265;GO:0032549;GO:0017076;GO:0005525;GO:0016787;GO:0003924;GO:0017111;GO:0036094;GO:0003824;GO:0016818;GO:0097367;GO:0097159;GO:0016817;GO:0019001;GO:0032555;GO:0032550;GO:0032553	K17065	DNM1L;DNM1L;DNM1L	------	------	COG0699	S:Function unknown	------	------	------	cytoplasmic	1	8	11.9	High
Q9M6U1	Homogentisate 1,2-dioxygenase (Fragment) OS=Solanum lycopersicum OX=4081 GN=HGO PE=2 SV=1	2.19031	1.13114	3.032e-05	up	yes	2.067	0.9437	0.992	0.978	0.861	2.129	2.013	2.06	BP:carboxylic acid metabolic process;BP:cellular amino acid catabolic process;BP:aromatic amino acid family catabolic process;BP:nitrogen compound metabolic process;BP:small molecule metabolic process;BP:small molecule catabolic process;BP:organic cyclic compound metabolic process;BP:organic cyclic compound catabolic process;BP:organic substance catabolic process;BP:cellular amino acid metabolic …	GO:0019752;GO:0009063;GO:0009074;GO:0006807;GO:0044281;GO:0044282;GO:1901360;GO:1901361;GO:1901575;GO:0006520;GO:0071704;GO:0044248;GO:1901605;GO:1901606;GO:1902221;GO:1902222;GO:0009987;GO:0006725;GO:0008150;GO:0008152;GO:0043436;GO:0009056;GO:0009072;GO:1901565;GO:0006570;GO:0044238;GO:1901564;GO:0006558;GO:0006082;GO:0006559;GO:0046395;GO:0016054;GO:0044237;GO:0019439;GO:0005737;GO:0016021;GO:…	K00451	HGD, hmgA	sly00350;sly01100	Tyrosine metabolism;Metabolic pathways	COG3508	Q:Secondary metabolites biosynthesis, transport and catabolism	PF04209.14	HgmA	homogentisate 1,2-dioxygenase	cytoplasmic	7	27	53.1	High
A0A3Q7EIB3	Uncharacterized protein OS=Solanum lycopersicum OX=4081 PE=4 SV=1	2.42338	1.27702	0.001365	up	yes	2.127	0.8777	0.944	1.069	0.62	1.962	2.224	2.196	CC:integral component of membrane;CC:cellular_component;CC:intrinsic component of membrane;CC:cellular anatomical entity;MF:binding;MF:cation binding;MF:ion binding;MF:molecular_function;MF:metal ion binding;MF:calcium ion binding;	GO:0016021;GO:0005575;GO:0031224;GO:0110165;GO:0005488;GO:0043169;GO:0043167;GO:0003674;GO:0046872;GO:0005509	------	------	------	------	ENOG4111ZNK	S:Function unknown	------	------	------	cytoplasmic	3	10	31.6	High
A0A3Q7FZP1	Alpha-galactosidase OS=Solanum lycopersicum OX=4081 GN=101249542 PE=3 SV=1	1.76173	0.816992	3.133e-05	up	yes	1.915	1.087	1.031	1.097	1.134	1.865	1.952	1.927	BP:organic substance metabolic process;BP:carbohydrate metabolic process;BP:primary metabolic process;BP:metabolic process;BP:biological_process;CC:integral component of membrane;CC:cellular_component;CC:cellular anatomical entity;CC:intrinsic component of membrane;MF:hydrolase activity;MF:raffinose alpha-galactosidase activity;MF:galactosidase activity;MF:hydrolase activity, acting on glycosyl b…	GO:0071704;GO:0005975;GO:0044238;GO:0008152;GO:0008150;GO:0016021;GO:0005575;GO:0110165;GO:0031224;GO:0016787;GO:0052692;GO:0015925;GO:0016798;GO:0003824;GO:0004557;GO:0003674;GO:0004553	K07407	E3.2.1.22B, galA, rafA;E3.2.1.22B, galA, rafA;E3.2.1.22B, galA, rafA	sly00561;sly00600;sly00052;sly01100;sly00603	Glycerolipid metabolism;Sphingolipid metabolism;Galactose metabolism;Metabolic pathways;Glycosphingolipid biosynthesis - globo and isoglobo series	ENOG410XPF1	G:Carbohydrate transport and metabolism	PF16499.6;PF17801.2;PF17450.3	Melibiase_2;Melibiase_C;Melibiase_2_C	Alpha galactosidase A;Alpha galactosidase C-terminal beta sandwich domain;Alpha galactosidase A C-terminal beta sandwich domain	Golgi apparatus	8	27	46.9	High
A0A3Q7IFC2	Uncharacterized protein OS=Solanum lycopersicum OX=4081 GN=101254849 PE=3 SV=1	1.68186	0.750057	0.001009	up	yes	1.882	1.119	0.951	1.177	1.228	1.835	1.923	1.889	BP:primary metabolic process;BP:carbohydrate metabolic process;BP:organic substance metabolic process;BP:biological_process;BP:metabolic process;MF:glucosidase activity;MF:hydrolase activity;MF:hydrolase activity, acting on glycosyl bonds;MF:beta-glucosidase activity;MF:hydrolase activity, hydrolyzing O-glycosyl compounds;MF:molecular_function;MF:catalytic activity;	GO:0044238;GO:0005975;GO:0071704;GO:0008150;GO:0008152;GO:0015926;GO:0016787;GO:0016798;GO:0008422;GO:0004553;GO:0003674;GO:0003824	K01188;K05350;K22279	VH;VH;E3.2.1.21;E3.2.1.21;bglB	sly00460;sly01110;sly01100;sly00500;sly00940	Cyanoamino acid metabolism;Biosynthesis of secondary metabolites;Metabolic pathways;Starch and sucrose metabolism;Phenylpropanoid biosynthesis	COG2723	S:Function unknown	PF00232.19	Glyco_hydro_1	Glycosyl hydrolase family 1	vacuolar	6	17	58.2	High
A0A3Q7IRW5	V-SNARE coiled-coil homology domain-containing protein OS=Solanum lycopersicum OX=4081 GN=101248608 PE=4 SV=1	1.78459	0.83559	0.005979	up	yes	1.922	1.077	1.327	0.915	0.989	1.738	1.97	2.057	BP:regulation of secretion;BP:regulation of transport;BP:regulation of biological process;BP:regulation of localization;BP:regulation of secretion by cell;BP:biological regulation;BP:regulation of exocytosis;BP:cellular process;BP:transport;BP:biological_process;BP:establishment of localization;BP:localization;BP:regulation of cellular process;BP:vesicle-mediated transport;BP:regulation of vesicl…	GO:0051046;GO:0051049;GO:0050789;GO:0032879;GO:1903530;GO:0065007;GO:0017157;GO:0009987;GO:0006810;GO:0008150;GO:0051234;GO:0051179;GO:0050794;GO:0016192;GO:0060627;GO:0031224;GO:0005737;GO:0016021;GO:0016020;GO:0110165;GO:0005886;GO:0005575;GO:0019899;GO:0031267;GO:0051020;GO:0003674;GO:0008047;GO:0045159;GO:0098772;GO:0030234;GO:0005096;GO:0017137;GO:0017016;GO:0030695;GO:0017022;GO:0060589;GO:…	K08518	STXBP5, SRO7_77;STXBP5, SRO7_77	------	------	ENOG410XS6Z	S:Function unknown	PF00957.22;PF08596.11	Synaptobrevin;Lgl_C	Synaptobrevin;Lethal giant larva	cytoplasmic	1	1	121.7	High
A0A3Q7F8D0	Uncharacterized protein OS=Solanum lycopersicum OX=4081 GN=101246396 PE=4 SV=1	1.4975	0.582556	0.00398	up	yes	1.797	1.2	1.269	1.249	1.081	1.802	1.655	1.934	BP:response to stimulus;BP:response to stress;BP:response to oxidative stress;BP:biological_process;MF:heme binding;MF:dioxygenase activity;MF:tetrapyrrole binding;MF:organic cyclic compound binding;MF:antioxidant activity;MF:heterocyclic compound binding;MF:catalytic activity;MF:molecular_function;MF:binding;MF:oxidoreductase activity, acting on peroxide as acceptor;MF:peroxidase activity;MF:oxi…	GO:0050896;GO:0006950;GO:0006979;GO:0008150;GO:0020037;GO:0051213;GO:0046906;GO:0097159;GO:0016209;GO:1901363;GO:0003824;GO:0003674;GO:0005488;GO:0016684;GO:0004601;GO:0016491	K10529	DOX;DOX;DOX;DOX	sly00592	alpha-Linolenic acid metabolism	ENOG410XPZ3	S:Function unknown	PF03098.16	An_peroxidase	Animal haem peroxidase	extracellular	2	7	72.9	High
D2KQI9	Succinate dehydrogenase [ubiquinone] iron-sulfur subunit, mitochondrial OS=Solanum lycopersicum OX=4081 GN=100736507 PE=2 SV=1	1.9663	0.975486	6.987e-05	up	yes	1.984	1.009	1.012	0.91	1.104	1.995	1.997	1.96	BP:tricarboxylic acid cycle;BP:aerobic respiration;BP:generation of precursor metabolites and energy;BP:electron transport chain;BP:respiratory electron transport chain;BP:cellular process;BP:biological_process;BP:metabolic process;BP:oxidation-reduction process;BP:primary metabolic process;BP:cellular metabolic process;BP:energy derivation by oxidation of organic compounds;BP:cellular respiratio…	GO:0006099;GO:0009060;GO:0006091;GO:0022900;GO:0022904;GO:0009987;GO:0008150;GO:0008152;GO:0055114;GO:0044238;GO:0044237;GO:0015980;GO:0045333;GO:0043227;GO:0043226;GO:0031090;GO:0016020;GO:0005739;GO:0110165;GO:0031966;GO:0043231;GO:0019866;GO:0043229;GO:0005575;GO:0005743;GO:0016635;GO:0003674;GO:0005488;GO:0000104;GO:0016491;GO:0043169;GO:0016627;GO:0043167;GO:0046872;GO:0003824;GO:0008177;GO:…	K00235	SDHB, SDH2;SDHB, SDH2;SDHB, SDH2	sly00190;sly00020;sly01110;sly01100;sly01200	Oxidative phosphorylation;Citrate cycl;Biosynthesis of secondary metabolites;Metabolic pathways;Carbon metabolism	COG0479	C:Energy production and conversion	PF13085.7;PF13534.7;PF13237.7;PF13183.7	Fer2_3;Fer4_17;Fer4_10;Fer4_8	2Fe-2S iron-sulfur cluster binding domain;4Fe-4S dicluster domain;4Fe-4S dicluster domain;4Fe-4S dicluster domain	chloroplast	4	26	30.8	High
A0A3Q7EKT2	Uncharacterized protein OS=Solanum lycopersicum OX=4081 PE=4 SV=1	1.88525	0.914753	0.005307	up	yes	1.955	1.037	1.036	0.994	1.08	2.004	1.648	2.213	MF:catalytic activity;MF:molecular_function;MF:oxidoreductase activity;	GO:0003824;GO:0003674;GO:0016491	K15095	E1.1.1.208;E1.1.1.208;E1.1.1.208;E1.1.1.208;E1.1.1.208	sly00902;sly01110	Monoterpenoid biosynthesis;Biosynthesis of secondary metabolites	COG1028	S:Function unknown	PF00106.26;PF13561.7;PF08659.11;PF16363.6	adh_short;adh_short_C2;KR;GDP_Man_Dehyd	short chain dehydrogenase;Enoyl;KR domain;GDP-mannose 4,6 dehydratase	peroxisomal	1	4	138.5	Medium
A0A3Q7GLZ9	Uncharacterized protein OS=Solanum lycopersicum OX=4081 PE=4 SV=1	2.09139	1.06446	1.333e-05	up	yes	2.023	0.9673	0.988	0.915	0.999	1.982	2.084	2.002	BP:protein localization;BP:cellular localization;BP:protein targeting to chloroplast;BP:protein import into chloroplast stroma;BP:amide transport;BP:protein transmembrane transport;BP:cellular macromolecule localization;BP:nitrogen compound transport;BP:intracellular protein transmembrane transport;BP:organic substance transport;BP:transmembrane transport;BP:intracellular protein transport;BP:mac…	GO:0008104;GO:0051641;GO:0045036;GO:0045037;GO:0042886;GO:0071806;GO:0070727;GO:0071705;GO:0065002;GO:0071702;GO:0055085;GO:0006886;GO:0033036;GO:0006810;GO:0072596;GO:0017038;GO:0006605;GO:0045184;GO:0015833;GO:0008150;GO:0051649;GO:0051234;GO:0051179;GO:0046907;GO:0072594;GO:0033365;GO:0072598;GO:0034613;GO:0015031;GO:0009987;GO:0019867;GO:0043229;GO:0043227;GO:0043226;GO:0005575;GO:0009536;GO:…	------	------	------	------	ENOG410YKVU	O:Posttranslational modification, protein turnover, chaperones	------	------	------	mitochondrial	2	36	7.5	High
A0A3Q7HYV2	Uncharacterized protein OS=Solanum lycopersicum OX=4081 PE=4 SV=1	1.72066	0.782958	8.26e-05	up	yes	1.891	1.099	1.175	1.015	1.108	1.888	1.868	1.917	BP:organelle organization;BP:cellular process;BP:cellular component organization;BP:chloroplast organization;BP:biological_process;BP:cellular component organization or biogenesis;BP:plastid organization;CC:cellular_component;CC:membrane;CC:organelle membrane;CC:whole membrane;CC:plastid outer membrane;CC:integral component of membrane;CC:chloroplast outer membrane;CC:cellular anatomical entity;C…	GO:0006996;GO:0009987;GO:0016043;GO:0009658;GO:0008150;GO:0071840;GO:0009657;GO:0005575;GO:0016020;GO:0031090;GO:0098805;GO:0009527;GO:0016021;GO:0009707;GO:0110165;GO:0031224;GO:0031968;GO:0019867;GO:0031969;GO:0042170;GO:0098588	------	------	------	------	ENOG4111EF2	S:Function unknown	------	------	------	Golgi apparatus	1	2	63.1	Medium
Q05540	Acidic 27 kDa endochitinase OS=Solanum lycopersicum OX=4081 GN=CHI17 PE=1 SV=1	2.14474	1.1008	3.87e-05	up	yes	2.036	0.9493	0.903	0.949	0.996	2.121	2.031	1.955	BP:organonitrogen compound metabolic process;BP:cellular catabolic process;BP:cell wall macromolecule metabolic process;BP:nitrogen compound metabolic process;BP:aminoglycan metabolic process;BP:organic substance catabolic process;BP:cellular macromolecule catabolic process;BP:cellular macromolecule metabolic process;BP:cell wall macromolecule catabolic process;BP:response to other organism;BP:ca…	GO:1901564;GO:0044248;GO:0044036;GO:0006807;GO:0006022;GO:1901575;GO:0044265;GO:0044260;GO:0016998;GO:0051707;GO:1901136;GO:0044419;GO:0071704;GO:0006032;GO:0009987;GO:0000272;GO:0006952;GO:0006950;GO:0008150;GO:0008152;GO:0006030;GO:0009607;GO:0046348;GO:0009056;GO:0009057;GO:1901565;GO:0044238;GO:0005975;GO:0043207;GO:0009605;GO:0005976;GO:0050832;GO:0009620;GO:0050896;GO:0016052;GO:0044237;GO:…	K20547	CHIB;CHIB;CHIB;CHIB;CHIB	sly01100;sly00520;sly04016	Metabolic pathways;Amino sugar and nucleotide sugar metabolism;MAPK signaling pathway - plant	COG3979	G:Carbohydrate transport and metabolism	PF00182.20	Glyco_hydro_19	Chitinase class I	extracellular	7	50	26.6	High
[truncated: 2,520 more rows]
